# Supplementary material for: Chromosome-level genome assembly of the threatened resource plant Cinnamomum chago
Source: Sci Data. 2024 May 3;11:447. doi: 10.1038/s41597-024-03293-1 (PMC11068913; doi:10.1038/s41597-024-03293-1)
Supplement: Supplementary file 2 — Supplementary Tables [file 41597_2024_3293_MOESM2_ESM.xlsx]

## Sheet: Supplementary Table S1-10
Supplementary Table S1. Statistics of chromosomal level assembly of Cinnamomum chago.
Chr ID	Length (bp)	Contig number	Gap number	Gap length (bp)
chr01	130055750	1	0	0
chr02	110487051	1	0	0
chr03	134349014	1	0	0
chr04	98591553	1	0	0
chr05	92102069	1	0	0
chr06	84390134	2	1	100
chr07	64088380	1	0	0
chr08	72030011	1	0	0
chr09	73361098	1	0	0
chr10	74041845	1	0	0
chr11	56592361	1	0	0
chr12	70198203	1	0	0
Pt	152753	1	0	0
Mt	707525	1	0	0
Supplementary Table S2. Statistics of the short-read data on DNBSEQ-T7 platform.
Raw reads (M)	Raw bases (G)	Raw Q20 (G)	Raw Q30 (G)	Clean reads (M)	Clean bases (G)	Clean Q20 (G)	Clean Q30 (G)	Average length (bp)
392.185	58.828	56.762 (96.49%)	54.380 (92.44%)	390.235(99.50%)	57.576 (97.87%)	55.662 (96.68%)	54.380 (92.67%)	147.5
Supplementary Table S3. WGS-PacBio sequencing statistics.
Total bases (bp)	GC content	A (bp)	T (bp)	C (bp)	G (bp)	Total reads	Max. (bp)	Mean (bp)	N10 (bp)	N50 (bp)	N90 (bp)	Min. (bp)	Median (bp)	L10	L50	L90
91733636806	0.3947	27,709,597,769 (30.21%)	27,817,198,719 (30.32%)	18,075,640,722 (19.70%)	18,131,199,596 (19.77%)	5214505	56326	17592	25881	18247	12930	507	16957	321426	2052889	4402277
Supplementary Table S4. Hi-C sequencing statistics.
Reads (M)	Bases (G)	Q20 (G)	Q30 (G)	Average length (bp)
827.844	124.177	123.112 (99.1%)	120.944 (97.4%)	150
Supplementary Table S5. WGS-ONT sequencing statistics.
Total bases (bp)	GC content	A (bp)	T (bp)	C (bp)	G (bp)	Total reads	Max. (bp)	Mean (bp)	N10 (bp)	N50 (bp)	N90 (bp)	Min. (bp)	Median (bp)	L10	L50	L90
33270048590	0.4032	9,851,430,237 (29.61%)	10,003,130,371 (30.07%)	6,431,990,453 (19.33%)	6,983,497,529 (20.99%)	477471	383285	69679	115521	70000	49255	44681	63106	23931	179137	406558
Supplementary Table S6. RNA-Seq data statistics.
Raw reads (M)	Raw bases (G)	Raw Q20 (G)	Raw Q30 (G)	Clean reads (M)	Clean bases (G)	Clean Q20 (G)	Clean Q30 (G)	Average length (bp)
108.719	16.308	15.935 (97.71%)	15.472 (94.88%)	108.632 (99.92%)	15.253 (93.53%)	14.915 (97.78%)	15.472 (94.89%)	140.4
Supplementary Table S7. Iso-Seq data statistics.
Total bases (bp)	GC content	A (bp)	T (bp)	C (bp)	G (bp)	Total reads	Max. (bp)	Mean (bp)	N10 (bp)	N50 (bp)	N90 (bp)	Min.(bp)	Median (bp)	L10	L50	L90
18542272245	0.436	5,164,022,820 (27.85%)	5,293,818,726 (28.55%)	4,055,194,940 (21.87%)	4,029,235,759 (21.73%)	17192615	52786	1078	2750	1214	633	93	891	512735	4898370	13328148
Supplementary Table S8. Summary of the basic features of the estimated genome.
K-mer	K-mer number	K-mer depth	Genome size (G)	Coverage	Heterozygous ratio (%)	Duplication ratio (%)
19	91733636806	86	1.03	86.61	0.81	14.17
25	91733636806	84	1.04	85.28	0.73	11.06
29	91733636806	82	1.05	84.06	0.67	10.37
39	91733636806	80	1.05	82.21	0.57	8.81
49	91733636806	78	1.05	80.67	0.5	7.8
Supplementary Table S9. Repeat annotations of genome assembly.
Type	Superfamily	Number	Length (bp)	Percent (%)	Mean length (bp)
LTR	Copia	138551	117066732	11.03	844.94
	Gypsy	185438	224396802	21.15	1210.09
	Retrovirus	143	103626	0.01	724.66
	Unknown	142523	90405836	8.52	634.32
	Total	466655	431972996	40.71	925.68
LINE		1500	937386	0.09	624.92
DNA	Helitron	221807	62771250	5.92	283
TIR	EnSpm_CACTA	58760	50040799	4.72	851.61
	MuDR_Mutator	100107	32830509	3.09	327.95
	PIF_Harbinger	44160	11842469	1.12	268.17
	Tc1_Mariner	2584	555464	0.05	214.96
	hAT	61583	25017912	2.36	406.25
	Total	267194	120287153	11.34	450.19
Unknown		130576	49343928	4.65	377.89
Simple_repeat		240840	9009047	0.85	37.41
Low_complexity		38287	1968182	0.19	51.41
Polinton		26	7807	0	300.27
Total		1366885	676297749	63.73	494.77
Supplementary Table S10. Summary of the transcriptome assemblies.
Pipelines	Number of genes	Length of total genes (bp)	Average gene length (bp)	Number of transcripts	Length of total transcript (bp)	Average transcript length (bp)	Length of N50 transcript (bp)
Trinity de novo (RNA-Seq)	51002	47173618	925	102354	109481983	1070	1694
Hisat2 + StringTie (RNA-Seq)	30393	51843702	1706	54101	99544312	1840	2379
Minimap2 + StringTie (Iso-Seq)	30542	106131842	3475	62959	212875684	3381	4368

## Sheet: Supplementary Table S11
Supplementary Table S11. Gene annotation.
gene	seed_eggNOG_ortholog	seed_ortholog_evalue	seed_ortholog_score	best_tax_level	Preferred_name	GOs	EC	KEGG_ko	KEGG_Pathway	KEGG_Module	KEGG_Reaction	KEGG_rclass	BRITE	KEGG_TC	CAZy	BiGG_Reaction	tax_scope	eggNOG OGs	bestOG	COG Functional Category	eggNOG free text description	Swiss_Prot	TrEMBL	NR	A.thaliana	CDD	Coils	Gene3D	Pfam	Phobius	PRINTS	SMART	SUPERFAMILY	TIGRFAM
Cicha01G0000100	3983.cassava4.1_006864m	1.2e-202	712.6	fabids	-	GO:0000003~reproduction; GO:0003006~developmental process involved in reproduction; GO:0003674~molecular_function; GO:0003824~catalytic activity; GO:0004497~monooxygenase activity; GO:0006629~lipid metabolic process; GO:0006694~steroid biosynthetic process; GO:0007275~multicellular organism development; GO:0008150~biological_process; GO:0008152~metabolic process; GO:0008202~steroid metabolic proc…	-	K09588~CYP90A1,CPD:cytochrome P450 family 90 subfamily A1 ; K09590~CYP85A1,BR6OX1:brassinosteroid-6-oxidase 1	ko00905~Brassinosteroid biosynthesis; ko01100~Metabolic pathways; ko01110~Biosynthesis of secondary metabolites	M00371	R07450,R07451,R07455,R07457,R07458,R10669	RC00154,RC00661,RC02079	ko00000,ko00001,ko00002,ko00199,ko01000	-	-	-	Viridiplantae	37KN9@33090,3G7WM@35493,4JF18@91835,COG2124@1,KOG0157@2759	NA|NA|NA	Q	Cytochrome p450	sp|Q42569|C90A1_ARATH Cytochrome P450 90A1 OS=Arabidopsis thaliana OX=3702 GN=CYP90A1 PE=2 SV=1	tr|A0A3S3PR29|A0A3S3PR29_9MAGN Cytochrome P450 90A1-like protein OS=Cinnamomum micranthum f. kanehirae OX=337451 GN=CKAN_00000100 PE=3 SV=1	gi|645255985|ref|XP_008233747.1| PREDICTED: cytochrome P450 90A1 [Prunus mume]	AT5G05690.1 pep:known chromosome:TAIR10:5:1702688:1706780:-1 gene:AT5G05690 transcript:AT5G05690.1 description:"Cytochrome P450 90A1"	-	Coil	G3DSA:1.10.630.10	PF00067 Cytochrome P450	SIGNAL_PEPTIDE_N_REGION N-terminal region of a signal peptide.;SIGNAL_PEPTIDE_C_REGION C-terminal region of a signal peptide.;SIGNAL_PEPTIDE Signal peptide region;NON_CYTOPLASMIC_DOMAIN Region of a membrane-bound protein predicted to be outside the membrane, in the extracellular region.;SIGNAL_PEPTIDE_H_REGION Hydrophobic region of a signal peptide.	PR00463 E-class P450 group I signature;PR00385 P450 superfamily signature	-	SSF48264	-
Cicha01G0000200	-	-	-	-	-	-	-	-	-	-	-	-	-	-	-	-	-	-	-	-	-	-	-	-	-	-	-	-	-	-	-	-	-	-
Cicha01G0000300	4432.XP_010252545.1	4.4e-270	936.8	Streptophyta	-	GO:0005575~cellular_component; GO:0005911~cell-cell junction; GO:0009506~plasmodesma; GO:0030054~cell junction; GO:0055044~symplast	-	-	-	-	-	-	ko00000,ko02000	2.A.40.6	-	-	Viridiplantae	37HJV@33090,3GAA0@35493,COG2233@1,KOG1292@2759	NA|NA|NA	F	nucleobase-ascorbate transporter	sp|Q9SHZ3|NAT1_ARATH Nucleobase-ascorbate transporter 1 OS=Arabidopsis thaliana OX=3702 GN=NAT1 PE=2 SV=1	tr|A0A1U7ZLE5|A0A1U7ZLE5_NELNU nucleobase-ascorbate transporter 1 OS=Nelumbo nucifera OX=4432 GN=LOC104594101 PE=4 SV=1	gi|719989104|ref|XP_010252545.1| PREDICTED: nucleobase-ascorbate transporter 1 [Nelumbo nucifera]	AT2G05760.1 pep:known chromosome:TAIR10:2:2180919:2183904:1 gene:AT2G05760 transcript:AT2G05760.1 description:"Nucleobase-ascorbate transporter 1"	-	-	-	PF00860 Permease family	TRANSMEMBRANE Region of a membrane-bound protein predicted to be embedded in the membrane.;CYTOPLASMIC_DOMAIN Region of a membrane-bound protein predicted to be outside the membrane, in the cytoplasm.;NON_CYTOPLASMIC_DOMAIN Region of a membrane-bound protein predicted to be outside the membrane, in the extracellular region.	-	-	-	-
Cicha01G0000400	29760.VIT_12s0059g01340.t01	3.1e-105	389.4	Streptophyta	-	GO:0005575~cellular_component; GO:0005622~intracellular anatomical structure; GO:0005623~obsolete cell; GO:0005634~nucleus; GO:0043226~organelle; GO:0043227~membrane-bounded organelle; GO:0043229~intracellular organelle; GO:0043231~intracellular membrane-bounded organelle; GO:0044424~obsolete intracellular part; GO:0044464~obsolete cell part	-	-	-	-	-	-	-	-	-	-	Viridiplantae	37HUT@33090,3GESK@35493,KOG0167@1,KOG0167@2759	NA|NA|NA	S	Armadillo/beta-catenin-like repeat	-	tr|A0A3S3N361|A0A3S3N361_9MAGN Protein CELLULOSE SYNTHASE INTERACTIVE 1-like protein OS=Cinnamomum micranthum f. kanehirae OX=337451 GN=CKAN_00000700 PE=4 SV=1	gi|731409557|ref|XP_010657236.1| PREDICTED: uncharacterized protein LOC100263717 [Vitis vinifera]	AT2G05810.1 pep:known chromosome:TAIR10:2:2214012:2217159:-1 gene:AT2G05810 transcript:AT2G05810.1 description:"ARM repeat superfamily protein"	-	Coil	G3DSA:1.25.10.10;G3DSA:1.20.120.560	PF00514 Armadillo/beta-catenin-like repeat	TRANSMEMBRANE Region of a membrane-bound protein predicted to be embedded in the membrane.;CYTOPLASMIC_DOMAIN Region of a membrane-bound protein predicted to be outside the membrane, in the cytoplasm.;NON_CYTOPLASMIC_DOMAIN Region of a membrane-bound protein predicted to be outside the membrane, in the extracellular region.	-	SM00185	SSF48371	-
Cicha01G0000500	29730.Gorai.001G217700.1	3.3e-156	558.1	Streptophyta	-	GO:0002213~defense response to insect; GO:0003674~molecular_function; GO:0003824~catalytic activity; GO:0006950~response to stress; GO:0006952~defense response; GO:0008150~biological_process; GO:0016298~lipase activity; GO:0016787~hydrolase activity; GO:0016788~hydrolase activity, acting on ester bonds; GO:0050896~response to stimulus	3.1.1.13	K01052~LIPA:lysosomal acid lipase/cholesteryl ester hydrolase	ko00100~Steroid biosynthesis	-	R01462	RC00055,RC00523	ko00000,ko00001,ko01000	-	-	-	Viridiplantae	37J13@33090,3GBVW@35493,COG0596@1,KOG2624@2759	NA|NA|NA	I	Belongs to the AB hydrolase superfamily. Lipase family	sp|Q67ZU1|LIP2_ARATH Triacylglycerol lipase 2 OS=Arabidopsis thaliana OX=3702 GN=LIP2 PE=2 SV=1	tr|A0A443MZY6|A0A443MZY6_9MAGN Lipase OS=Cinnamomum micranthum f. kanehirae OX=337451 GN=CKAN_00000800 PE=3 SV=1	gi|743809143|ref|XP_010928519.1| PREDICTED: triacylglycerol lipase 2-like [Elaeis guineensis]	AT5G14180.1 pep:known chromosome:TAIR10:5:4571337:4574462:-1 gene:AT5G14180 transcript:AT5G14180.1 description:"Triacylglycerol lipase 2"	-	-	G3DSA:3.40.50.1820	PF04083 Partial alpha/beta-hydrolase lipase region	SIGNAL_PEPTIDE_N_REGION N-terminal region of a signal peptide.;SIGNAL_PEPTIDE_C_REGION C-terminal region of a signal peptide.;SIGNAL_PEPTIDE Signal peptide region;SIGNAL_PEPTIDE_H_REGION Hydrophobic region of a signal peptide.;NON_CYTOPLASMIC_DOMAIN Region of a membrane-bound protein predicted to be outside the membrane, in the extracellular region.	-	-	SSF53474	-
Cicha01G0000600	218851.Aquca_028_00047.1	4.9e-135	487.6	Streptophyta	-	GO:0003674~molecular_function; GO:0003824~catalytic activity; GO:0005575~cellular_component; GO:0005622~intracellular anatomical structure; GO:0005623~obsolete cell; GO:0006629~lipid metabolic process; GO:0006720~isoprenoid metabolic process; GO:0006721~terpenoid metabolic process; GO:0006996~organelle organization; GO:0008150~biological_process; GO:0008152~metabolic process; GO:0008299~isoprenoi…	1.10.3.11	K17893~AOX1,AOX2:ubiquinol oxidase	-	-	R09504	RC00061	ko00000,ko01000	-	-	-	Viridiplantae	2CMS2@1,2QRMM@2759,37PWX@33090,3G865@35493	NA|NA|NA	C	Belongs to the alternative oxidase family	sp|Q56X52|AOX4_ARATH Ubiquinol oxidase 4, chloroplastic/chromoplastic OS=Arabidopsis thaliana OX=3702 GN=AOX4 PE=1 SV=2	tr|A0A3S3MDK6|A0A3S3MDK6_9MAGN Ubiquinol oxidase OS=Cinnamomum micranthum f. kanehirae OX=337451 GN=CKAN_00000900 PE=3 SV=1	gi|743808743|ref|XP_010928410.1| PREDICTED: ubiquinol oxidase 4, chloroplastic/chromoplastic isoform X1 [Elaeis guineensis]	AT4G22260.1 pep:known chromosome:TAIR10:4:11769754:11772516:-1 gene:AT4G22260 transcript:AT4G22260.1 description:"Ubiquinol oxidase 4, chloroplastic/chromoplastic"	cd01053 AOX	-	G3DSA:1.20.1260.10	PF01786 Alternative oxidase	SIGNAL_PEPTIDE_N_REGION N-terminal region of a signal peptide.;TRANSMEMBRANE Region of a membrane-bound protein predicted to be embedded in the membrane.;SIGNAL_PEPTIDE_H_REGION Hydrophobic region of a signal peptide.;SIGNAL_PEPTIDE_C_REGION C-terminal region of a signal peptide.;SIGNAL_PEPTIDE Signal peptide region;NON_CYTOPLASMIC_DOMAIN Region of a membrane-bound protein predicted to be outside…	-	-	-	-
Cicha01G0000700	42345.XP_008805603.1	2.8e-217	761.1	Liliopsida	-	GO:0003674~molecular_function; GO:0003756~protein disulfide isomerase activity; GO:0003824~catalytic activity; GO:0005575~cellular_component; GO:0005618~cell wall; GO:0005622~intracellular anatomical structure; GO:0005623~obsolete cell; GO:0005737~cytoplasm; GO:0005773~vacuole; GO:0005783~endoplasmic reticulum; GO:0005794~Golgi apparatus; GO:0005886~plasma membrane; GO:0006457~protein folding; GO…	5.3.4.1	K09584~PDIA6,TXNDC7:protein disulfide-isomerase A6	ko04141~Protein processing in endoplasmic reticulum	-	-	-	ko00000,ko00001,ko01000,ko03110,ko04131	-	-	-	Viridiplantae	37JGD@33090,3GGJX@35493,3KX0J@4447,COG0526@1,KOG0191@2759	NA|NA|NA	O	Belongs to the protein disulfide isomerase family	sp|Q67UF5|PDI23_ORYSJ Protein disulfide isomerase-like 2-3 OS=Oryza sativa subsp. japonica OX=39947 GN=PDIL2-3 PE=2 SV=1	tr|A0A3S3NN35|A0A3S3NN35_9MAGN Protein disulfide isomerase-like protein 2-3 OS=Cinnamomum micranthum f. kanehirae OX=337451 GN=CKAN_00001000 PE=3 SV=1	gi|672171055|ref|XP_008805603.1| PREDICTED: protein disulfide isomerase-like 2-3 [Phoenix dactylifera]	AT1G04980.1 pep:known chromosome:TAIR10:1:1413644:1416144:-1 gene:AT1G04980 transcript:AT1G04980.1 description:"Protein disulfide-isomerase like 2-2"	cd03001 PDI_a_P5;cd02983 P5_C	-	G3DSA:3.40.30.10	PF00085 Thioredoxin	SIGNAL_PEPTIDE_N_REGION N-terminal region of a signal peptide.;SIGNAL_PEPTIDE_C_REGION C-terminal region of a signal peptide.;SIGNAL_PEPTIDE Signal peptide region;SIGNAL_PEPTIDE_H_REGION Hydrophobic region of a signal peptide.;NON_CYTOPLASMIC_DOMAIN Region of a membrane-bound protein predicted to be outside the membrane, in the extracellular region.	PR00421 Thioredoxin family signature	-	SSF52833	TIGR01126 pdi_dom: protein disulfide-isomerase domain
Cicha01G0000800	29760.VIT_19s0090g01120.t01	3.7e-159	568.2	Streptophyta	-	-	-	-	-	-	-	-	-	-	-	-	Viridiplantae	28JN2@1,2QS17@2759,37NAC@33090,3G71Z@35493	NA|NA|NA	S	Protein of unknown function (DUF3537)	-	tr|A0A3S3LU11|A0A3S3LU11_9MAGN Uncharacterized protein OS=Cinnamomum micranthum f. kanehirae OX=337451 GN=CKAN_00001100 PE=4 SV=1	gi|225460869|ref|XP_002277314.1| PREDICTED: uncharacterized protein LOC100245205 [Vitis vinifera]	AT3G20300.1 pep:known chromosome:TAIR10:3:7079617:7081921:-1 gene:AT3G20300 transcript:AT3G20300.1 description:"Protein of unknown function (DUF3537)"	-	-	-	PF12056 Protein of unknown function (DUF3537)	TRANSMEMBRANE Region of a membrane-bound protein predicted to be embedded in the membrane.;CYTOPLASMIC_DOMAIN Region of a membrane-bound protein predicted to be outside the membrane, in the cytoplasm.;NON_CYTOPLASMIC_DOMAIN Region of a membrane-bound protein predicted to be outside the membrane, in the extracellular region.	-	-	-	-
Cicha01G0000900	29760.VIT_00s0399g00020.t01	7.6e-34	149.8	Streptophyta	-	-	-	-	-	-	-	-	-	-	-	-	Viridiplantae	2CTTZ@1,2S79G@2759,37WUH@33090,3GKX0@35493	NA|NA|NA	O	Belongs to the plant LTP family	-	tr|A0A3S3MNA7|A0A3S3MNA7_9MAGN Non-specific lipid-transfer-like protein OS=Cinnamomum micranthum f. kanehirae OX=337451 GN=CKAN_00001200 PE=3 SV=1	gi|359496709|ref|XP_003635309.1| PREDICTED: non-specific lipid-transfer protein-like [Vitis vinifera]	-	cd01960 nsLTP1	-	G3DSA:1.10.110.10	PF14368 Probable lipid transfer	SIGNAL_PEPTIDE_N_REGION N-terminal region of a signal peptide.;SIGNAL_PEPTIDE_C_REGION C-terminal region of a signal peptide.;SIGNAL_PEPTIDE Signal peptide region;NON_CYTOPLASMIC_DOMAIN Region of a membrane-bound protein predicted to be outside the membrane, in the extracellular region.;SIGNAL_PEPTIDE_H_REGION Hydrophobic region of a signal peptide.	PR00382 Plant phospholipid transfer protein signature	SM00499	SSF47699	-
Cicha01G0001000	4006.Lus10021174	2.4e-22	112.1	fabids	-	-	-	K11583~PPP2R3:serine/threonine-protein phosphatase 2A regulatory subunit B''	ko03015~mRNA surveillance pathway	-	-	-	ko00000,ko00001,ko01009,ko03036	-	-	-	Viridiplantae	37JN8@33090,3G9I6@35493,4JGW7@91835,KOG2562@1,KOG2562@2759	NA|NA|NA	A	phosphatase 2A regulatory subunit	sp|Q5QIT3|2AB2B_ARATH Serine/threonine protein phosphatase 2A regulatory subunit B''beta OS=Arabidopsis thaliana OX=3702 GN=B''BETA PE=1 SV=1	tr|A0A164UYH6|A0A164UYH6_DAUCS EF-hand domain-containing protein OS=Daucus carota subsp. sativus OX=79200 GN=DCAR_023090 PE=4 SV=1	gi|356576672|ref|XP_003556454.1| PREDICTED: probable serine/threonine protein phosphatase 2A regulatory subunit B''delta-like isoform X1 [Glycine max]	AT5G28850.1 pep:known chromosome:TAIR10:5:10876815:10881444:-1 gene:AT5G28850 transcript:AT5G28850.1 description:"Serine/threonine protein phosphatase 2A regulatory subunit B''beta"	-	Coil	G3DSA:1.10.287.110;G3DSA:1.10.132.10	PF14370 C-terminal topoisomerase domain;PF13499 EF-hand domain pair	-	-	-	SSF56349	-
Cicha01G0001100	4432.XP_010252997.1	3e-129	468.4	Streptophyta	-	-	-	-	-	-	-	-	-	-	-	-	Viridiplantae	2QQ8I@2759,37K3S@33090,3G7GU@35493,COG3240@1	NA|NA|NA	I	Belongs to the 'GDSL' lipolytic enzyme family	sp|Q67ZI9|GDL48_ARATH GDSL esterase/lipase At2g42990 OS=Arabidopsis thaliana OX=3702 GN=At2g42990 PE=2 SV=1	tr|A0A443MZZ5|A0A443MZZ5_9MAGN GDSL esterase/lipase OS=Cinnamomum micranthum f. kanehirae OX=337451 GN=CKAN_00001300 PE=4 SV=1	gi|719990569|ref|XP_010252997.1| PREDICTED: GDSL esterase/lipase At4g26790 [Nelumbo nucifera]	AT2G42990.1 pep:known chromosome:TAIR10:2:17879031:17880563:1 gene:AT2G42990 transcript:AT2G42990.1 description:"GDSL esterase/lipase At2g42990"	cd01837 SGNH_plant_lipase_like	-	G3DSA:3.40.50.1110	PF00657 GDSL-like Lipase/Acylhydrolase	SIGNAL_PEPTIDE_N_REGION N-terminal region of a signal peptide.;SIGNAL_PEPTIDE_C_REGION C-terminal region of a signal peptide.;SIGNAL_PEPTIDE Signal peptide region;NON_CYTOPLASMIC_DOMAIN Region of a membrane-bound protein predicted to be outside the membrane, in the extracellular region.;SIGNAL_PEPTIDE_H_REGION Hydrophobic region of a signal peptide.	-	-	SSF52266	-
Cicha01G0001200	4432.XP_010252593.1	1e-105	389.8	Streptophyta	-	GO:0002084~protein depalmitoylation; GO:0002376~immune system process; GO:0002682~regulation of immune system process; GO:0003674~molecular_function; GO:0003824~catalytic activity; GO:0004620~phospholipase activity; GO:0004623~phospholipase A2 activity; GO:0005575~cellular_component; GO:0005622~intracellular anatomical structure; GO:0005623~obsolete cell; GO:0005737~cytoplasm; GO:0006464~cellular…	3.1.1.5	K06130~LYPLA2:lysophospholipase II	ko00564~Glycerophospholipid metabolism	-	R02747,R03417	RC00037,RC00094	ko00000,ko00001,ko01000	-	-	-	Viridiplantae	37JY6@33090,3G9VX@35493,COG0400@1,KOG2112@2759	NA|NA|NA	I	acyl-protein thioesterase	sp|Q0J969|CAEH1_ORYSJ Probable carboxylesterase Os04g0669500 OS=Oryza sativa subsp. japonica OX=39947 GN=Os04g0669500 PE=3 SV=1	tr|A0A3S3PSA7|A0A3S3PSA7_9MAGN Carboxylesterase SOBER1-like protein OS=Cinnamomum micranthum f. kanehirae OX=337451 GN=CKAN_00001400 PE=4 SV=1	gi|719989293|ref|XP_010252593.1| PREDICTED: acyl-protein thioesterase 1-like [Nelumbo nucifera]	AT4G22300.1 pep:known chromosome:TAIR10:4:11787313:11789280:-1 gene:AT4G22300 transcript:AT4G22300.1 description:"carboxylesterases"	-	-	G3DSA:3.40.50.1820	PF02230 Phospholipase/Carboxylesterase	TRANSMEMBRANE Region of a membrane-bound protein predicted to be embedded in the membrane.;CYTOPLASMIC_DOMAIN Region of a membrane-bound protein predicted to be outside the membrane, in the cytoplasm.;NON_CYTOPLASMIC_DOMAIN Region of a membrane-bound protein predicted to be outside the membrane, in the extracellular region.	-	-	SSF53474	-
Cicha01G0001300	4096.XP_009776818.1	3.7e-23	115.2	asterids	-	-	-	-	-	-	-	-	-	-	-	-	Viridiplantae	2AQ9X@1,2RZIG@2759,37UW6@33090,3GIZJ@35493,44JWK@71274	NA|NA|NA	S	Ribosomal protein S21	sp|P82024|RR21_SPIOL 30S ribosomal protein S21, chloroplastic OS=Spinacia oleracea OX=3562 GN=rps21 PE=1 SV=2	tr|A0A443MZY9|A0A443MZY9_9MAGN 30S ribosomal S21, chloroplastic OS=Cinnamomum micranthum f. kanehirae OX=337451 GN=CKAN_00001500 PE=3 SV=1	gi|698578669|ref|XP_009776818.1| PREDICTED: uncharacterized protein LOC104226503 [Nicotiana sylvestris]	AT3G27160.1 pep:known chromosome:TAIR10:3:10017476:10019090:1 gene:AT3G27160 transcript:AT3G27160.1 description:"Ribosomal protein S21 family protein"	-	-	G3DSA:1.20.5.1150	PF01165 Ribosomal protein S21	-	PR00976 Ribosomal protein S21 family signature	-	-	TIGR00030 S21p: ribosomal protein bS21
Cicha01G0001400	4432.XP_010263504.1	5.1e-293	1013.1	Streptophyta	-	GO:0003674~molecular_function; GO:0003824~catalytic activity; GO:0004516~nicotinate phosphoribosyltransferase activity; GO:0005575~cellular_component; GO:0005622~intracellular anatomical structure; GO:0005623~obsolete cell; GO:0005737~cytoplasm; GO:0005829~cytosol; GO:0006950~response to stress; GO:0006979~response to oxidative stress; GO:0008150~biological_process; GO:0016874~ligase activity; GO…	6.3.4.21	K00763~pncB,NAPRT1:nicotinate phosphoribosyltransferase	ko00760~Nicotinate and nicotinamide metabolism; ko01100~Metabolic pathways	-	R01724	RC00033	ko00000,ko00001,ko01000	-	-	-	Viridiplantae	37NGR@33090,3GAPU@35493,COG1488@1,KOG2511@2759	NA|NA|NA	H	nicotinate	sp|Q84WV8|NPRT2_ARATH Nicotinate phosphoribosyltransferase 2 OS=Arabidopsis thaliana OX=3702 GN=NAPRT2 PE=2 SV=1	tr|A0A3S4N276|A0A3S4N276_9MAGN Nicotinate phosphoribosyltransferase OS=Cinnamomum micranthum f. kanehirae OX=337451 GN=CKAN_00001600 PE=3 SV=1	gi|720024002|ref|XP_010263504.1| PREDICTED: nicotinate phosphoribosyltransferase-like [Nelumbo nucifera]	AT2G23420.1 pep:known chromosome:TAIR10:2:9971701:9975192:1 gene:AT2G23420 transcript:AT2G23420.1 description:"Nicotinate phosphoribosyltransferase 2"	cd01570 NAPRTase_A	-	G3DSA:3.20.140.10	-	-	-	-	SSF54675;SSF51690	TIGR01513 NAPRTase_put: nicotinate phosphoribosyltransferase
Cicha01G0001500	4641.GSMUA_Achr8P14870_001	1.1e-45	189.5	Liliopsida	-	-	-	-	-	-	-	-	ko00000,ko02000,ko03029	2.A.105.1	-	-	Viridiplantae	37UZX@33090,3GIRV@35493,3KZTN@4447,KOG1589@1,KOG1589@2759	NA|NA|NA	C	Mediates the uptake of pyruvate into mitochondria	sp|O49636|MPC4_ARATH Mitochondrial pyruvate carrier 4 OS=Arabidopsis thaliana OX=3702 GN=MPC4 PE=3 SV=1	tr|A0A443MZZ7|A0A443MZZ7_9MAGN Mitochondrial pyruvate carrier OS=Cinnamomum micranthum f. kanehirae OX=337451 GN=CKAN_00001800 PE=3 SV=1	gi|695050517|ref|XP_009413249.1| PREDICTED: mitochondrial pyruvate carrier 2-like [Musa acuminata subsp. malaccensis]	AT4G22310.1 pep:known chromosome:TAIR10:4:11791321:11792876:1 gene:AT4G22310 transcript:AT4G22310.1 description:"Mitochondrial pyruvate carrier 4"	-	-	G3DSA:2.60.40.1430	PF03650 Uncharacterised protein family (UPF0041)	-	-	-	-	-
Cicha01G0001600	42345.XP_008798742.1	2.3e-18	99.4	Liliopsida	-	-	-	-	-	-	-	-	-	-	-	-	Viridiplantae	2A180@1,2RY05@2759,37U8F@33090,3GE0D@35493,3KRI9@4447	NA|NA|NA	-	-	-	tr|A0A443MZX2|A0A443MZX2_9MAGN Hybrid signal transduction protein dokA isoform X2 OS=Cinnamomum micranthum f. kanehirae OX=337451 GN=CKAN_00001900 PE=4 SV=1	gi|694997504|ref|XP_009399724.1| PREDICTED: uncharacterized protein LOC103984041 [Musa acuminata subsp. malaccensis]	AT4G22320.1 pep:known chromosome:TAIR10:4:11792924:11794726:-1 gene:AT4G22320 transcript:AT4G22320.1 description:"unknown protein\x3b BEST Arabidopsis thaliana protein match is\x3a unknown protein (TAIR\x3aAT5G55210.1)\x3b Has 8953 Blast hits to 5363 proteins in 542 species\x3a Archae - 33\x3b Bacteria - 806\x3b Metazoa - 2454\x3b Fungi - 831\x3b Plants - 279\x3b Viruses - 151\x3b Other Eukary /.…	-	-	-	-	-	-	-	-	-
Cicha01G0001700	-	-	-	-	-	-	-	-	-	-	-	-	-	-	-	-	-	-	-	-	-	-	tr|A0A443NE07|A0A443NE07_9MAGN GRF-type domain-containing protein OS=Cinnamomum micranthum f. kanehirae OX=337451 GN=CKAN_00521900 PE=4 SV=1	gi|674875081|emb|CDY57965.1| BnaCnng32640D [Brassica napus]	AT3G42860.1 pep:known chromosome:TAIR10:3:14946188:14948167:-1 gene:AT3G42860 transcript:AT3G42860.1 description:"zinc knuckle (CCHC-type) family protein"	-	Coil	-	PF06839 GRF zinc finger	TRANSMEMBRANE Region of a membrane-bound protein predicted to be embedded in the membrane.;CYTOPLASMIC_DOMAIN Region of a membrane-bound protein predicted to be outside the membrane, in the cytoplasm.;NON_CYTOPLASMIC_DOMAIN Region of a membrane-bound protein predicted to be outside the membrane, in the extracellular region.	-	-	-	-
Cicha01G0001800	3750.XP_008365955.1	7.9e-130	471.5	Streptophyta	-	-	-	K17604~ZSWIM3:zinc finger SWIM domain-containing protein 3	-	-	-	-	ko00000,ko01009	-	-	-	Viridiplantae	2E57Y@1,2SC27@2759,37Y9K@33090,3GHQI@35493	NA|NA|NA	S	Protein FAR1-RELATED SEQUENCE 5-like	sp|Q9SZL8|FRS5_ARATH Protein FAR1-RELATED SEQUENCE 5 OS=Arabidopsis thaliana OX=3702 GN=FRS5 PE=1 SV=1	tr|A0A3S3MVB1|A0A3S3MVB1_9MAGN Protein FAR1-RELATED SEQUENCE OS=Cinnamomum micranthum f. kanehirae OX=337451 GN=CKAN_00883000 PE=3 SV=1	gi|658060240|ref|XP_008365955.1| PREDICTED: protein FAR1-RELATED SEQUENCE 5-like [Malus domestica]	AT4G38180.1 pep:known chromosome:TAIR10:4:17906514:17909677:-1 gene:AT4G38180 transcript:AT4G38180.1 description:"Protein FAR1-RELATED SEQUENCE 5"	-	Coil	-	PF04434 SWIM zinc finger;PF03101 FAR1 DNA-binding domain;PF10551 MULE transposase domain	-	-	SM00575	-	-
Cicha01G0001900	3750.XP_008365955.1	1.1e-126	461.1	Streptophyta	-	-	-	K17604~ZSWIM3:zinc finger SWIM domain-containing protein 3	-	-	-	-	ko00000,ko01009	-	-	-	Viridiplantae	2E57Y@1,2SC27@2759,37Y9K@33090,3GHQI@35493	NA|NA|NA	S	Protein FAR1-RELATED SEQUENCE 5-like	sp|Q9SZL8|FRS5_ARATH Protein FAR1-RELATED SEQUENCE 5 OS=Arabidopsis thaliana OX=3702 GN=FRS5 PE=1 SV=1	tr|A0A3S3MVB1|A0A3S3MVB1_9MAGN Protein FAR1-RELATED SEQUENCE OS=Cinnamomum micranthum f. kanehirae OX=337451 GN=CKAN_00883000 PE=3 SV=1	gi|658060240|ref|XP_008365955.1| PREDICTED: protein FAR1-RELATED SEQUENCE 5-like [Malus domestica]	AT4G38180.1 pep:known chromosome:TAIR10:4:17906514:17909677:-1 gene:AT4G38180 transcript:AT4G38180.1 description:"Protein FAR1-RELATED SEQUENCE 5"	-	Coil	-	PF04434 SWIM zinc finger;PF03101 FAR1 DNA-binding domain;PF10551 MULE transposase domain	SIGNAL_PEPTIDE_N_REGION N-terminal region of a signal peptide.;SIGNAL_PEPTIDE_C_REGION C-terminal region of a signal peptide.;SIGNAL_PEPTIDE Signal peptide region;SIGNAL_PEPTIDE_H_REGION Hydrophobic region of a signal peptide.;NON_CYTOPLASMIC_DOMAIN Region of a membrane-bound protein predicted to be outside the membrane, in the extracellular region.	-	SM00575	-	-
Cicha01G0002000	3983.cassava4.1_022973m	0	1324.7	fabids	-	-	-	-	-	-	-	-	-	-	-	-	Viridiplantae	2QSPJ@2759,37M7Z@33090,3GGRR@35493,4JN7E@91835,COG2303@1	NA|NA|NA	E	GMC oxidoreductase	-	tr|A0A3S3M8E4|A0A3S3M8E4_9MAGN Glucose-methanol-choline oxidoreductase OS=Cinnamomum micranthum f. kanehirae OX=337451 GN=CKAN_00002000 PE=4 SV=1	gi|731400946|ref|XP_010654112.1| PREDICTED: uncharacterized protein LOC104880154 [Vitis vinifera]	-	-	-	G3DSA:3.50.50.60;G3DSA:3.40.50.1820	PF00732 GMC oxidoreductase;PF05199 GMC oxidoreductase	TRANSMEMBRANE Region of a membrane-bound protein predicted to be embedded in the membrane.;CYTOPLASMIC_DOMAIN Region of a membrane-bound protein predicted to be outside the membrane, in the cytoplasm.;NON_CYTOPLASMIC_DOMAIN Region of a membrane-bound protein predicted to be outside the membrane, in the extracellular region.	-	-	SSF53474;SSF51905	-
Cicha01G0002100	4432.XP_010270085.1	3.6e-265	920.6	Streptophyta	-	-	-	K16732~PRC1,ASE1,MAP65:Ase1/PRC1/MAP65 family protein	-	-	-	-	ko00000,ko03036,ko04812	-	-	-	Viridiplantae	37PVX@33090,3GDID@35493,KOG4302@1,KOG4302@2759	NA|NA|NA	DZ	Microtubule-associated protein	sp|Q9FLP0|MA651_ARATH 65-kDa microtubule-associated protein 1 OS=Arabidopsis thaliana OX=3702 GN=MAP65-1 PE=1 SV=1	tr|A0A443MZW9|A0A443MZW9_9MAGN 65-microtubule-associated protein 1-like protein OS=Cinnamomum micranthum f. kanehirae OX=337451 GN=CKAN_00002100 PE=4 SV=1	gi|359494079|ref|XP_002277391.2| PREDICTED: LOW QUALITY PROTEIN: 65-kDa microtubule-associated protein 1-like [Vitis vinifera]	AT5G55230.1 pep:known chromosome:TAIR10:5:22402028:22405492:1 gene:AT5G55230 transcript:AT5G55230.1 description:"65-kDa microtubule-associated protein 1"	-	Coil	-	PF03999 Microtubule associated protein (MAP65/ASE1 family)	-	-	-	-	-
Cicha01G0002200	4432.XP_010252616.1	5.8e-122	444.9	Streptophyta	-	GO:0003674~molecular_function; GO:0005488~binding; GO:0005515~protein binding; GO:0008022~protein C-terminus binding	-	K03138~TFIIF1,GTF2F1,TFG1:transcription initiation factor TFIIF subunit alpha	ko03022~Basal transcription factors	-	-	-	ko00000,ko00001,ko03021	-	-	-	Viridiplantae	37R4C@33090,3GEZC@35493,KOG2393@1,KOG2393@2759	NA|NA|NA	K	Transcription initiation factor IIF subunit	sp|Q9SU25|T2FA_ARATH Transcription initiation factor IIF subunit alpha OS=Arabidopsis thaliana OX=3702 GN=RAP74 PE=1 SV=1	tr|A0A443MZX1|A0A443MZX1_9MAGN Transcription initiation factor IIF subunit alpha OS=Cinnamomum micranthum f. kanehirae OX=337451 GN=CKAN_00002200 PE=3 SV=1	gi|719989358|ref|XP_010252616.1| PREDICTED: transcription initiation factor IIF subunit alpha-like [Nelumbo nucifera]	AT4G12610.1 pep:known chromosome:TAIR10:4:7454739:7457714:1 gene:AT4G12610 transcript:AT4G12610.1 description:"transcription activators\x3bDNA binding\x3bRNA polymerase II transcription factors\x3bcatalytics\x3btranscription initiation factors"	-	-	G3DSA:1.10.10.10;G3DSA:3.30.40.10	PF05793 Transcription initiation factor IIF, alpha subunit (TFIIF-alpha)	-	-	-	SSF50916;SSF46785	-
Cicha01G0002300	4432.XP_010261196.1	8e-147	527.7	Streptophyta	-	-	-	K17785~IMMT,MIC60:MICOS complex subunit MIC60	-	-	-	-	ko00000,ko03029	-	-	-	Viridiplantae	2C66A@1,2QTA5@2759,37R19@33090,3GAP5@35493	NA|NA|NA	S	Belongs to the MICOS complex subunit Mic60 family	-	tr|A0A443N006|A0A443N006_9MAGN Mitochondrial inner membrane protein Mitofilin OS=Cinnamomum micranthum f. kanehirae OX=337451 GN=CKAN_00002300 PE=3 SV=1	gi|720016585|ref|XP_010261196.1| PREDICTED: MICOS complex subunit MIC60 [Nelumbo nucifera]	AT4G39690.1 pep:known chromosome:TAIR10:4:18417656:18421971:1 gene:AT4G39690 transcript:AT4G39690.1 description:"FUNCTIONS IN\x3a molecular_function unknown\x3b INVOLVED IN\x3a biological_process unknown\x3b LOCATED IN\x3a mitochondrion\x3b EXPRESSED IN\x3a 26 plant structures\x3b EXPRESSED DURING\x3a 14 growth stages\x3b CONTAINS InterPro DOMAIN/s\x3a Mitochondrial inner membrane protein Mit /..…	-	Coil	-	PF09731 Mitochondrial inner membrane protein	SIGNAL_PEPTIDE_N_REGION N-terminal region of a signal peptide.;SIGNAL_PEPTIDE_C_REGION C-terminal region of a signal peptide.;SIGNAL_PEPTIDE Signal peptide region;NON_CYTOPLASMIC_DOMAIN Region of a membrane-bound protein predicted to be outside the membrane, in the extracellular region.;SIGNAL_PEPTIDE_H_REGION Hydrophobic region of a signal peptide.	-	-	-	-
Cicha01G0002400	4432.XP_010270100.1	3.7e-178	631.3	Streptophyta	-	GO:0001530~lipopolysaccharide binding; GO:0003674~molecular_function; GO:0005488~binding; GO:0005575~cellular_component; GO:0005622~intracellular anatomical structure; GO:0005623~obsolete cell; GO:0005737~cytoplasm; GO:0005773~vacuole; GO:0005774~vacuolar membrane; GO:0008150~biological_process; GO:0008152~metabolic process; GO:0008289~lipid binding; GO:0009058~biosynthetic process; GO:0009987~ce…	-	-	-	-	-	-	ko00000,ko00001,ko02000,ko04147	1.C.40.1.2	-	-	Viridiplantae	37HR4@33090,3GD96@35493,KOG4160@1,KOG4160@2759	NA|NA|NA	V	BPI LBP family protein	sp|Q9MAU5|Y1049_ARATH Putative BPI/LBP family protein At1g04970 OS=Arabidopsis thaliana OX=3702 GN=At1g04970 PE=2 SV=1	tr|A0A443N043|A0A443N043_9MAGN Putative BPI/LBP family protein isoform X1 OS=Cinnamomum micranthum f. kanehirae OX=337451 GN=CKAN_00002400 PE=4 SV=1	gi|720045094|ref|XP_010270100.1| PREDICTED: putative BPI/LBP family protein At1g04970 isoform X1 [Nelumbo nucifera]	AT1G04970.1 pep:known chromosome:TAIR10:1:1411170:1413627:1 gene:AT1G04970 transcript:AT1G04970.1 description:"Putative BPI/LBP family protein At1g04970"	cd00025 BPI1;cd00026 BPI2	-	G3DSA:3.15.20.10;G3DSA:3.15.10.10	PF02886 LBP / BPI / CETP family, C-terminal domain;PF01273 LBP / BPI / CETP family, N-terminal domain	SIGNAL_PEPTIDE_N_REGION N-terminal region of a signal peptide.;SIGNAL_PEPTIDE_C_REGION C-terminal region of a signal peptide.;SIGNAL_PEPTIDE Signal peptide region;SIGNAL_PEPTIDE_H_REGION Hydrophobic region of a signal peptide.;NON_CYTOPLASMIC_DOMAIN Region of a membrane-bound protein predicted to be outside the membrane, in the extracellular region.	-	SM00328;SM00329	SSF55394	-
Cicha01G0002500	4432.XP_010252625.1	8.3e-118	430.3	Streptophyta	-	-	-	-	-	-	-	-	-	-	-	-	Viridiplantae	28J9H@1,2QRN8@2759,37MKI@33090,3GBN9@35493	NA|NA|NA	S	Protein of unknown function (DUF1664)	-	tr|A0A3S3M227|A0A3S3M227_9MAGN DUF1664 domain-containing protein OS=Cinnamomum micranthum f. kanehirae OX=337451 GN=CKAN_00002500 PE=4 SV=1	gi|719989382|ref|XP_010252625.1| PREDICTED: uncharacterized protein LOC104594150 [Nelumbo nucifera]	AT1G04960.1 pep:known chromosome:TAIR10:1:1407801:1410868:-1 gene:AT1G04960 transcript:AT1G04960.1 description:"Protein of unknown function (DUF1664)"	-	-	G3DSA:1.20.5.320	PF07889 Protein of unknown function (DUF1664)	SIGNAL_PEPTIDE_N_REGION N-terminal region of a signal peptide.;TRANSMEMBRANE Region of a membrane-bound protein predicted to be embedded in the membrane.;SIGNAL_PEPTIDE_H_REGION Hydrophobic region of a signal peptide.;SIGNAL_PEPTIDE_C_REGION C-terminal region of a signal peptide.;SIGNAL_PEPTIDE Signal peptide region;NON_CYTOPLASMIC_DOMAIN Region of a membrane-bound protein predicted to be outside…	-	-	-	-
Cicha01G0002600	4432.XP_010260935.1	4e-92	344.7	Streptophyta	-	GO:0005575~cellular_component; GO:0005622~intracellular anatomical structure; GO:0005623~obsolete cell; GO:0005737~cytoplasm; GO:0006732~obsolete coenzyme metabolic process; GO:0008150~biological_process; GO:0008152~metabolic process; GO:0009058~biosynthetic process; GO:0009108~obsolete coenzyme biosynthetic process; GO:0009507~chloroplast; GO:0009532~plastid stroma; GO:0009536~plastid; GO:000957…	-	-	-	-	-	-	-	-	-	-	Viridiplantae	28JF0@1,2QRU1@2759,37IIC@33090,3G9VF@35493	NA|NA|NA	S	plastid-lipid-associated protein 7	sp|Q0JD85|PAP7_ORYSJ Fibrillin protein 5 homolog OS=Oryza sativa subsp. japonica OX=39947 GN=FBN5 PE=1 SV=1	tr|A0A3S3PR42|A0A3S3PR42_9MAGN Putative plastid-lipid-associated protein 7, chloroplastic OS=Cinnamomum micranthum f. kanehirae OX=337451 GN=CKAN_00002600 PE=4 SV=1	gi|720015743|ref|XP_010260935.1| PREDICTED: probable plastid-lipid-associated protein 7, chloroplastic [Nelumbo nucifera]	AT5G09820.2 pep:known chromosome:TAIR10:5:3055779:3057447:-1 gene:AT5G09820 transcript:AT5G09820.2 description:"Probable plastid-lipid-associated protein 7, chloroplastic"	-	-	-	PF04755 PAP_fibrillin	-	-	-	-	-
Cicha01G0002700	13333.ERN01669	6.4e-161	573.9	Streptophyta	-	GO:0000166~nucleotide binding; GO:0001882~nucleoside binding; GO:0001883~purine nucleoside binding; GO:0003674~molecular_function; GO:0003824~catalytic activity; GO:0003924~GTPase activity; GO:0005488~binding; GO:0005515~protein binding; GO:0005525~GTP binding; GO:0005575~cellular_component; GO:0005622~intracellular anatomical structure; GO:0005623~obsolete cell; GO:0005737~cytoplasm; GO:0006996~…	-	-	-	-	-	-	ko00000,ko00001,ko02048,ko03036,ko04812	-	-	-	Viridiplantae	2QRFN@2759,37NH4@33090,3GAYP@35493,COG0206@1	NA|NA|NA	F	Cell division protein FtsZ homolog 1	sp|Q42545|FTSZ1_ARATH Cell division protein FtsZ homolog 1, chloroplastic OS=Arabidopsis thaliana OX=3702 GN=FTSZ1 PE=1 SV=2	tr|A0A3S3N372|A0A3S3N372_9MAGN Cell division protein FtsZ 1, chloroplastic OS=Cinnamomum micranthum f. kanehirae OX=337451 GN=CKAN_00002700 PE=3 SV=1	gi|548841616|gb|ERN01669.1| hypothetical protein AMTR_s00090p00136440 [Amborella trichopoda]	AT5G55280.1 pep:known chromosome:TAIR10:5:22420652:22422649:-1 gene:AT5G55280 transcript:AT5G55280.1 description:"Cell division protein FtsZ homolog 1, chloroplastic"	cd02201 FtsZ_type1	-	G3DSA:3.30.1330.20;G3DSA:3.40.50.1440	PF00091 Tubulin/FtsZ family, GTPase domain;PF12327 FtsZ family, C-terminal domain	-	PR00423 Cell division protein FtsZ signature	SM00865;SM00864	SSF52490;SSF55307	TIGR00065 ftsZ: cell division protein FtsZ
Cicha01G0002800	-	-	-	-	-	-	-	-	-	-	-	-	-	-	-	-	-	-	-	-	-	-	tr|A0A443MZX8|A0A443MZX8_9MAGN Uncharacterized protein OS=Cinnamomum micranthum f. kanehirae OX=337451 GN=CKAN_00002900 PE=4 SV=1	-	-	-	-	-	-	SIGNAL_PEPTIDE_N_REGION N-terminal region of a signal peptide.;SIGNAL_PEPTIDE_C_REGION C-terminal region of a signal peptide.;SIGNAL_PEPTIDE Signal peptide region;SIGNAL_PEPTIDE_H_REGION Hydrophobic region of a signal peptide.;NON_CYTOPLASMIC_DOMAIN Region of a membrane-bound protein predicted to be outside the membrane, in the extracellular region.	-	-	-	-
Cicha01G0002900	102107.XP_008227052.1	1e-92	347.1	fabids	-	-	-	-	-	-	-	-	-	-	-	-	Viridiplantae	28JYB@1,2QSCR@2759,37MTW@33090,3GF6P@35493,4JD3A@91835	NA|NA|NA	S	Long-chain-alcohol	sp|Q9SV07|ASAT1_ARATH Acyl-CoA--sterol O-acyltransferase 1 OS=Arabidopsis thaliana OX=3702 GN=ASAT1 PE=1 SV=1	tr|A0A443N000|A0A443N000_9MAGN Long-chain-alcohol O-fatty-acyltransferase OS=Cinnamomum micranthum f. kanehirae OX=337451 GN=CKAN_00003000 PE=4 SV=1	gi|645241385|ref|XP_008227052.1| PREDICTED: long-chain-alcohol O-fatty-acyltransferase [Prunus mume]	AT3G51970.1 pep:known chromosome:TAIR10:3:19284339:19285582:1 gene:AT3G51970 transcript:AT3G51970.1 description:"Acyl-CoA--sterol O-acyltransferase 1"	-	-	-	PF13813 Membrane bound O-acyl transferase family	SIGNAL_PEPTIDE_N_REGION N-terminal region of a signal peptide.;TRANSMEMBRANE Region of a membrane-bound protein predicted to be embedded in the membrane.;SIGNAL_PEPTIDE_H_REGION Hydrophobic region of a signal peptide.;SIGNAL_PEPTIDE_C_REGION C-terminal region of a signal peptide.;SIGNAL_PEPTIDE Signal peptide region;NON_CYTOPLASMIC_DOMAIN Region of a membrane-bound protein predicted to be outside…	-	-	-	-
Cicha01G0003000	4641.GSMUA_Achr10P29360_001	1.6e-48	198.7	Liliopsida	-	GO:0005575~cellular_component; GO:0005622~intracellular anatomical structure; GO:0005623~obsolete cell; GO:0005737~cytoplasm; GO:0005739~mitochondrion; GO:0005768~endosome; GO:0005829~cytosol; GO:0006810~transport; GO:0007034~vacuolar transport; GO:0007275~multicellular organism development; GO:0008150~biological_process; GO:0012505~endomembrane system; GO:0016192~vesicle-mediated transport; GO:0…	-	K20185~BLOC1S1:biogenesis of lysosome-related organelles complex 1 subunit 1	-	-	-	-	ko00000,ko04131	-	-	-	Viridiplantae	37VF1@33090,3GJMH@35493,3M0HV@4447,KOG3390@1,KOG3390@2759	NA|NA|NA	K	GCN5-like protein 1 (GCN5L1)	sp|O22929|BL1S1_ARATH Biogenesis of lysosome-related organelles complex 1 subunit 1 OS=Arabidopsis thaliana OX=3702 GN=BLOS1 PE=1 SV=1	tr|A0A3S3Q9D3|A0A3S3Q9D3_9MAGN Uncharacterized protein OS=Cinnamomum micranthum f. kanehirae OX=337451 GN=CKAN_00982300 PE=4 SV=1	gi|743818792|ref|XP_010931329.1| PREDICTED: biogenesis of lysosome-related organelles complex 1 subunit 1 [Elaeis guineensis]	AT2G30330.1 pep:known chromosome:TAIR10:2:12928767:12929737:-1 gene:AT2G30330 transcript:AT2G30330.1 description:"Biogenesis of lysosome-related organelles complex 1 subunit 1"	-	-	-	PF06320 GCN5-like protein 1 (GCN5L1)	-	-	-	-	-
Cicha01G0003100	4432.XP_010252641.1	1.6e-192	678.7	Streptophyta	-	GO:0003674~molecular_function; GO:0005096~GTPase activator activity; GO:0005488~binding; GO:0005515~protein binding; GO:0005575~cellular_component; GO:0005622~intracellular anatomical structure; GO:0005623~obsolete cell; GO:0005634~nucleus; GO:0005737~cytoplasm; GO:0005829~cytosol; GO:0006810~transport; GO:0006886~intracellular protein transport; GO:0008047~enzyme activator activity; GO:0008104~p…	-	K20165~TBC1D2:TBC1 domain family member 2A	-	-	-	-	ko00000,ko04131	-	-	-	Viridiplantae	37HWR@33090,3GEW1@35493,COG5210@1,KOG2058@2759	NA|NA|NA	U	TBC1 domain family member	sp|Q9BYX2|TBD2A_HUMAN TBC1 domain family member 2A OS=Homo sapiens OX=9606 GN=TBC1D2 PE=1 SV=3	tr|A0A3S3LUG8|A0A3S3LUG8_9MAGN Growth hormone-regulated TBC protein 1 isoform X1 OS=Cinnamomum micranthum f. kanehirae OX=337451 GN=CKAN_00003200 PE=4 SV=1	gi|719989432|ref|XP_010252641.1| PREDICTED: growth hormone-regulated TBC protein 1-like [Nelumbo nucifera]	AT3G07890.1 pep:known chromosome:TAIR10:3:2516304:2519375:-1 gene:AT3G07890 transcript:AT3G07890.1 description:"Ypt/Rab-GAP domain of gyp1p superfamily protein"	-	-	G3DSA:1.10.8.270;G3DSA:1.10.10.750	PF00566 Rab-GTPase-TBC domain	-	-	SM00164	SSF47923	-
Cicha01G0003200	29760.VIT_19s0090g01430.t01	0	1139.4	Streptophyta	-	GO:0000003~reproduction; GO:0003006~developmental process involved in reproduction; GO:0003674~molecular_function; GO:0003676~nucleic acid binding; GO:0003677~DNA binding; GO:0003700~DNA-binding transcription factor activity; GO:0005488~binding; GO:0005575~cellular_component; GO:0005622~intracellular anatomical structure; GO:0005623~obsolete cell; GO:0005634~nucleus; GO:0006325~chromatin organiza…	-	-	-	-	-	-	-	-	-	-	Viridiplantae	2C6W2@1,2QPIX@2759,37J24@33090,3G8ME@35493	NA|NA|NA	S	metal ion binding	sp|F4K3G5|EDM2_ARATH Protein ENHANCED DOWNY MILDEW 2 OS=Arabidopsis thaliana OX=3702 GN=EDM2 PE=1 SV=1	tr|A0A3S3MNB3|A0A3S3MNB3_9MAGN Protein ENHANCED DOWNY MILDEW 2 isoform X2 OS=Cinnamomum micranthum f. kanehirae OX=337451 GN=CKAN_00003300 PE=4 SV=1	gi|719989453|ref|XP_010252648.1| PREDICTED: uncharacterized protein LOC104594167 isoform X2 [Nelumbo nucifera]	AT5G55390.1 pep:known chromosome:TAIR10:5:22447966:22454802:-1 gene:AT5G55390 transcript:AT5G55390.1 description:"Protein ENHANCED DOWNY MILDEW 2"	cd15565 PHD2_NSD;cd15566 PHD3_NSD	-	G3DSA:3.30.40.10	PF12047 Cytosine specific DNA methyltransferase replication foci domain	-	-	SM00249	-	-
Cicha01G0003300	4432.XP_010270113.1	7.1e-50	203.4	Streptophyta	-	-	-	-	-	-	-	-	-	-	-	-	Viridiplantae	2AX2H@1,2RZZZ@2759,37UUI@33090,3GIQI@35493	NA|NA|NA	S	EF-hand domain pair	-	tr|A0A3S4N296|A0A3S4N296_9MAGN Uncharacterized protein OS=Cinnamomum micranthum f. kanehirae OX=337451 GN=CKAN_00003500 PE=4 SV=1	gi|720045130|ref|XP_010270113.1| PREDICTED: uncharacterized protein LOC104606543 [Nelumbo nucifera]	AT2G44310.1 pep:known chromosome:TAIR10:2:18309212:18309826:1 gene:AT2G44310 transcript:AT2G44310.1 description:"Calcium-binding EF-hand family protein"	-	-	G3DSA:1.10.1330.10;G3DSA:1.10.238.10	PF13499 EF-hand domain pair	-	-	-	SSF47473	-
Cicha01G0003400	4432.XP_010252649.1	2.6e-291	1007.7	Streptophyta	-	GO:0000003~reproduction; GO:0000902~cell morphogenesis; GO:0000904~cell morphogenesis involved in differentiation; GO:0003006~developmental process involved in reproduction; GO:0003674~molecular_function; GO:0003779~actin binding; GO:0005488~binding; GO:0005515~protein binding; GO:0005575~cellular_component; GO:0005618~cell wall; GO:0005622~intracellular anatomical structure; GO:0005623~obsolete …	-	K17275~PLS1:plastin-1	-	-	-	-	ko00000,ko04147,ko04812	-	-	-	Viridiplantae	37I0K@33090,3GFXF@35493,COG5069@1,KOG0046@2759	NA|NA|NA	Z	fimbrin-like protein 2	sp|Q9FKI0|FIMB5_ARATH Fimbrin-5 OS=Arabidopsis thaliana OX=3702 GN=FIM5 PE=1 SV=1	tr|A0A3S3M8G0|A0A3S3M8G0_9MAGN Fimbrin 1 OS=Cinnamomum micranthum f. kanehirae OX=337451 GN=CKAN_00003600 PE=4 SV=1	gi|440260872|gb|AGB97977.1| fimbrin 1 [Lilium longiflorum]	AT5G35700.1 pep:known chromosome:TAIR10:5:13872535:13876857:-1 gene:AT5G35700 transcript:AT5G35700.1 description:"Fimbrin-5"	cd00014 CH	-	G3DSA:1.10.418.10;G3DSA:1.10.238.10	PF00307 Calponin homology (CH) domain	-	-	SM00033	SSF47473;SSF47576	-
Cicha01G0003500	4432.XP_010270121.1	1.7e-73	282.7	Streptophyta	-	GO:0005575~cellular_component; GO:0005623~obsolete cell; GO:0005886~plasma membrane; GO:0016020~membrane; GO:0031224~intrinsic component of membrane; GO:0031225~anchored component of membrane; GO:0031226~intrinsic component of plasma membrane; GO:0044425~obsolete membrane part; GO:0044459~obsolete plasma membrane part; GO:0044464~obsolete cell part; GO:0046658~anchored component of plasma membran…	-	-	-	-	-	-	-	-	-	-	Viridiplantae	28NPH@1,2QV96@2759,37QWS@33090,3G8WH@35493	NA|NA|NA	S	fasciclin-like arabinogalactan protein	sp|Q9SJ81|FLA7_ARATH Fasciclin-like arabinogalactan protein 7 OS=Arabidopsis thaliana OX=3702 GN=FLA7 PE=2 SV=1	tr|A0A3S3NN59|A0A3S3NN59_9MAGN Fasciclin-like arabinogalactan protein 7 OS=Cinnamomum micranthum f. kanehirae OX=337451 GN=CKAN_00004400 PE=4 SV=1	gi|720045154|ref|XP_010270121.1| PREDICTED: fasciclin-like arabinogalactan protein 7 [Nelumbo nucifera]	AT2G04780.1 pep:known chromosome:TAIR10:2:1676742:1678455:1 gene:AT2G04780 transcript:AT2G04780.1 description:"Fasciclin-like arabinogalactan protein 7"	-	-	G3DSA:2.30.180.10	PF02469 Fasciclin domain	SIGNAL_PEPTIDE_N_REGION N-terminal region of a signal peptide.;TRANSMEMBRANE Region of a membrane-bound protein predicted to be embedded in the membrane.;SIGNAL_PEPTIDE_H_REGION Hydrophobic region of a signal peptide.;SIGNAL_PEPTIDE_C_REGION C-terminal region of a signal peptide.;SIGNAL_PEPTIDE Signal peptide region;NON_CYTOPLASMIC_DOMAIN Region of a membrane-bound protein predicted to be outside…	-	SM00554	SSF82153	-
Cicha01G0003600	42345.XP_008795694.1	6.9e-88	330.5	Liliopsida	-	GO:0000902~cell morphogenesis; GO:0007275~multicellular organism development; GO:0008150~biological_process; GO:0009653~anatomical structure morphogenesis; GO:0009826~unidimensional cell growth; GO:0009888~tissue development; GO:0009932~cell tip growth; GO:0009987~cellular process; GO:0010015~root morphogenesis; GO:0010053~root epidermal cell differentiation; GO:0016043~cellular component organiz…	-	-	-	-	-	-	ko00000,ko00001,ko04147	-	-	-	Viridiplantae	37PK2@33090,3GDGM@35493,3KY94@4447,KOG3205@1,KOG3205@2759	NA|NA|NA	T	Rho GDP-dissociation inhibitor	sp|Q9SFC6|GDIR_ARATH Rho GDP-dissociation inhibitor 1 OS=Arabidopsis thaliana OX=3702 GN=GDI1 PE=1 SV=1	tr|A0A3S3LUI3|A0A3S3LUI3_9MAGN Rho GDP-dissociation inhibitor 1 OS=Cinnamomum micranthum f. kanehirae OX=337451 GN=CKAN_00004500 PE=4 SV=1	gi|743809127|ref|XP_010928514.1| PREDICTED: rho GDP-dissociation inhibitor 1-like [Elaeis guineensis]	AT3G07880.1 pep:known chromosome:TAIR10:3:2513971:2515823:1 gene:AT3G07880 transcript:AT3G07880.1 description:"Rho GDP-dissociation inhibitor 1"	-	-	G3DSA:2.70.50.30	PF02115 RHO protein GDP dissociation inhibitor	-	PR00492 RHO protein GDP dissociation inhibitor signature	-	SSF81296	-
Cicha01G0003700	4432.XP_010270114.1	8.8e-45	186.4	Streptophyta	-	-	-	-	-	-	-	-	-	-	-	-	Viridiplantae	2AX2H@1,2RZZZ@2759,37UUI@33090,3GIQI@35493	NA|NA|NA	S	EF-hand domain pair	-	tr|A0A3S3N384|A0A3S3N384_9MAGN Uncharacterized protein OS=Cinnamomum micranthum f. kanehirae OX=337451 GN=CKAN_00003900 PE=4 SV=1	gi|743893191|ref|XP_010911735.1| PREDICTED: uncharacterized protein LOC105037813 [Elaeis guineensis]	AT2G44310.1 pep:known chromosome:TAIR10:2:18309212:18309826:1 gene:AT2G44310 transcript:AT2G44310.1 description:"Calcium-binding EF-hand family protein"	-	-	G3DSA:1.10.238.10	PF13405 EF-hand domain	TRANSMEMBRANE Region of a membrane-bound protein predicted to be embedded in the membrane.;CYTOPLASMIC_DOMAIN Region of a membrane-bound protein predicted to be outside the membrane, in the cytoplasm.;NON_CYTOPLASMIC_DOMAIN Region of a membrane-bound protein predicted to be outside the membrane, in the extracellular region.	-	-	SSF47473	-
Cicha01G0003800	4432.XP_010270114.1	2.9e-48	198	Streptophyta	-	-	-	-	-	-	-	-	-	-	-	-	Viridiplantae	2AX2H@1,2RZZZ@2759,37UUI@33090,3GIQI@35493	NA|NA|NA	S	EF-hand domain pair	-	tr|A0A3S3N384|A0A3S3N384_9MAGN Uncharacterized protein OS=Cinnamomum micranthum f. kanehirae OX=337451 GN=CKAN_00003900 PE=4 SV=1	gi|720045133|ref|XP_010270114.1| PREDICTED: uncharacterized protein LOC104606544 [Nelumbo nucifera]	AT2G44310.1 pep:known chromosome:TAIR10:2:18309212:18309826:1 gene:AT2G44310 transcript:AT2G44310.1 description:"Calcium-binding EF-hand family protein"	-	-	G3DSA:1.10.238.10	PF13499 EF-hand domain pair	-	-	-	SSF47473	-
Cicha01G0003900	4432.XP_010270126.1	1.5e-199	702.6	Streptophyta	-	GO:0003674~molecular_function; GO:0005215~transporter activity; GO:0005451~monovalent cation:proton antiporter activity; GO:0005575~cellular_component; GO:0005623~obsolete cell; GO:0005886~plasma membrane; GO:0006810~transport; GO:0006811~ion transport; GO:0006812~cation transport; GO:0006813~potassium ion transport; GO:0006814~sodium ion transport; GO:0006873~cellular ion homeostasis; GO:0006885…	-	K14724~SLC9A8,NHE8:solute carrier family 9 (sodium/hydrogen exchanger), member 8	-	-	-	-	ko00000,ko02000	2.A.36.1.12,2.A.36.1.9	-	-	Viridiplantae	37QU7@33090,3GH6Q@35493,COG0025@1,KOG1965@2759	NA|NA|NA	P	Sodium hydrogen exchanger	sp|Q8S397|NHX4_ARATH Sodium/hydrogen exchanger 4 OS=Arabidopsis thaliana OX=3702 GN=NHX4 PE=2 SV=2	tr|A0A443N008|A0A443N008_9MAGN Sodium/hydrogen exchanger OS=Cinnamomum micranthum f. kanehirae OX=337451 GN=CKAN_00005200 PE=3 SV=1	gi|720045169|ref|XP_010270126.1| PREDICTED: sodium/hydrogen exchanger 4 isoform X1 [Nelumbo nucifera]	AT5G55470.1 pep:known chromosome:TAIR10:5:22469245:22472706:-1 gene:AT5G55470 transcript:AT5G55470.1 description:"Sodium/hydrogen exchanger 4"	-	-	G3DSA:1.10.238.10	PF00999 Sodium/hydrogen exchanger family;PF13499 EF-hand domain pair	TRANSMEMBRANE Region of a membrane-bound protein predicted to be embedded in the membrane.;CYTOPLASMIC_DOMAIN Region of a membrane-bound protein predicted to be outside the membrane, in the cytoplasm.;NON_CYTOPLASMIC_DOMAIN Region of a membrane-bound protein predicted to be outside the membrane, in the extracellular region.	PR01084 Na+/H+ exchanger signature	-	SSF47473	-
Cicha01G0004000	4432.XP_010252671.1	1.9e-132	478.8	Streptophyta	-	-	-	K06911~PIR:quercetin 2,3-dioxygenase	-	-	-	-	ko00000	-	-	-	Viridiplantae	2QQ5A@2759,37J3Q@33090,3GCDH@35493,COG1741@1	NA|NA|NA	S	Belongs to the pirin family	sp|Q9SEE4|PIRL_SOLLC Pirin-like protein OS=Solanum lycopersicum OX=4081 PE=2 SV=1	tr|A0A443N037|A0A443N037_9MAGN Pirin-like protein OS=Cinnamomum micranthum f. kanehirae OX=337451 GN=CKAN_00005300 PE=3 SV=1	gi|661882754|emb|CDP13757.1| unnamed protein product [Coffea canephora]	AT2G43120.1 pep:known chromosome:TAIR10:2:17927264:17928984:1 gene:AT2G43120 transcript:AT2G43120.1 description:"Pirin-like protein At2g43120"	-	-	G3DSA:2.60.120.10	PF05726 Pirin C-terminal cupin domain;PF02678 Pirin	-	-	-	SSF51182	-
Cicha01G0004100	4432.XP_010252670.1	4.1e-18	97.4	Streptophyta	-	-	-	-	-	-	-	-	-	-	-	-	Viridiplantae	2D88I@1,2S5AW@2759,37WEG@33090,3GKHS@35493	NA|NA|NA	-	-	-	tr|A0A443N065|A0A443N065_9MAGN Uncharacterized protein OS=Cinnamomum micranthum f. kanehirae OX=337451 GN=CKAN_00005400 PE=4 SV=1	gi|719989519|ref|XP_010252670.1| PREDICTED: uncharacterized protein LOC104594184 [Nelumbo nucifera]	AT5G35732.1 pep:known chromosome:TAIR10:5:13897940:13898387:1 gene:AT5G35732 transcript:AT5G35732.1 description:"unknown protein\x3b BEST Arabidopsis thaliana protein match is\x3a unknown protein (TAIR\x3aAT2G04795.1)\x3b Has 35333 Blast hits to 34131 proteins in 2444 species\x3a Archae - 798\x3b Bacteria - 22429\x3b Metazoa - 974\x3b Fungi - 991\x3b Plants - 531\x3b Viruses - 0\x3b Other Euk /..…	-	-	-	-	-	-	-	-	-
Cicha01G0004200	-	-	-	-	-	-	-	-	-	-	-	-	-	-	-	-	-	-	-	-	-	-	-	-	-	-	-	-	-	-	-	-	-	-
Cicha01G0004300	4432.XP_010266939.1	9.2e-28	131.3	Streptophyta	-	-	-	-	-	-	-	-	-	-	-	-	Viridiplantae	28JMA@1,2QS0H@2759,37P0K@33090,3GH8K@35493	NA|NA|NA	S	F-box protein	-	tr|A0A443PF37|A0A443PF37_9MAGN F-box protein SKIP23 OS=Cinnamomum micranthum f. kanehirae OX=337451 GN=CKAN_01843700 PE=4 SV=1	gi|661888879|emb|CDP07322.1| unnamed protein product [Coffea canephora]	-	-	-	-	PF03478 Protein of unknown function (DUF295)	-	-	-	-	-
Cicha01G0004400	102107.XP_008227516.1	1.1e-26	127.1	fabids	-	-	-	-	-	-	-	-	-	-	-	-	Viridiplantae	2C44X@1,2RXXP@2759,37UDX@33090,3GIHB@35493,4JPXA@91835	NA|NA|NA	-	-	-	tr|A0A443N017|A0A443N017_9MAGN SnoaL-like domain-containing protein OS=Cinnamomum micranthum f. kanehirae OX=337451 GN=CKAN_00005700 PE=4 SV=1	gi|645242357|ref|XP_008227516.1| PREDICTED: uncharacterized protein LOC103327025 [Prunus mume]	AT4G22370.1 pep:known chromosome:TAIR10:4:11810005:11811214:-1 gene:AT4G22370 transcript:AT4G22370.1 description:"unknown protein\x3b Has 12 Blast hits to 12 proteins in 6 species\x3a Archae - 0\x3b Bacteria - 0\x3b Metazoa - 0\x3b Fungi - 0\x3b Plants - 12\x3b Viruses - 0\x3b Other Eukaryotes - 0 (source\x3a NCBI BLink)."	-	-	G3DSA:3.10.450.50	PF12680 SnoaL-like domain	TRANSMEMBRANE Region of a membrane-bound protein predicted to be embedded in the membrane.;CYTOPLASMIC_DOMAIN Region of a membrane-bound protein predicted to be outside the membrane, in the cytoplasm.;NON_CYTOPLASMIC_DOMAIN Region of a membrane-bound protein predicted to be outside the membrane, in the extracellular region.	-	-	SSF54427	-
Cicha01G0004500	218851.Aquca_028_00177.1	7.6e-124	449.9	Streptophyta	-	-	-	-	-	-	-	-	-	-	-	-	Viridiplantae	37PX1@33090,3G79F@35493,KOG3188@1,KOG3188@2759	NA|NA|NA	S	ER membrane protein complex subunit	sp|Q7SXW4|EMC3_DANRE ER membrane protein complex subunit 3 OS=Danio rerio OX=7955 GN=emc3 PE=2 SV=1	tr|A0A3S4N2B4|A0A3S4N2B4_9MAGN ER membrane protein complex subunit 3 OS=Cinnamomum micranthum f. kanehirae OX=337451 GN=CKAN_00005800 PE=3 SV=1	gi|719989494|ref|XP_010252662.1| PREDICTED: ER membrane protein complex subunit 3-like [Nelumbo nucifera]	AT4G12590.1 pep:known chromosome:TAIR10:4:7451004:7453088:-1 gene:AT4G12590 transcript:AT4G12590.1 description:"Protein of unknown function DUF106, transmembrane"	-	-	-	PF01956 Integral membrane protein DUF106	TRANSMEMBRANE Region of a membrane-bound protein predicted to be embedded in the membrane.;CYTOPLASMIC_DOMAIN Region of a membrane-bound protein predicted to be outside the membrane, in the cytoplasm.;NON_CYTOPLASMIC_DOMAIN Region of a membrane-bound protein predicted to be outside the membrane, in the extracellular region.	-	SM01415	-	-
Cicha01G0004600	4432.XP_010252671.1	3.3e-137	494.6	Streptophyta	-	-	-	K06911~PIR:quercetin 2,3-dioxygenase	-	-	-	-	ko00000	-	-	-	Viridiplantae	2QQ5A@2759,37J3Q@33090,3GCDH@35493,COG1741@1	NA|NA|NA	S	Belongs to the pirin family	sp|Q9SEE4|PIRL_SOLLC Pirin-like protein OS=Solanum lycopersicum OX=4081 PE=2 SV=1	tr|A0A443N020|A0A443N020_9MAGN Pirin-like protein OS=Cinnamomum micranthum f. kanehirae OX=337451 GN=CKAN_00005900 PE=3 SV=1	gi|661882754|emb|CDP13757.1| unnamed protein product [Coffea canephora]	AT1G50590.1 pep:known chromosome:TAIR10:1:18732378:18734053:-1 gene:AT1G50590 transcript:AT1G50590.1 description:"Pirin-like protein At1g50590"	-	-	G3DSA:2.60.120.10	PF05726 Pirin C-terminal cupin domain;PF02678 Pirin	-	-	-	SSF51182	-
Cicha01G0004700	13333.ERN18287	6.3e-128	463.8	Streptophyta	-	-	-	-	-	-	-	-	ko00000,ko00001	-	-	-	Viridiplantae	37KYU@33090,3G9TN@35493,KOG1566@1,KOG1566@2759	NA|NA|NA	L	MO25-like protein	sp|Q9FGK3|MO25N_ARATH Putative MO25-like protein At5g47540 OS=Arabidopsis thaliana OX=3702 GN=At5g47540 PE=2 SV=1	tr|A0A443N034|A0A443N034_9MAGN Putative MO25-like protein isoform X1 OS=Cinnamomum micranthum f. kanehirae OX=337451 GN=CKAN_00006000 PE=4 SV=1	gi|586772016|ref|XP_006856820.1| PREDICTED: putative MO25-like protein At5g47540 [Amborella trichopoda]	AT5G47540.1 pep:known chromosome:TAIR10:5:19283029:19285698:-1 gene:AT5G47540 transcript:AT5G47540.1 description:"Putative MO25-like protein At5g47540"	-	-	G3DSA:1.25.10.10	PF08569 Mo25-like	-	-	-	SSF48371	-
Cicha01G0004800	4641.GSMUA_Achr6P00150_001	6.9e-127	460.3	Liliopsida	-	GO:0000287~magnesium ion binding; GO:0003674~molecular_function; GO:0003824~catalytic activity; GO:0005488~binding; GO:0005575~cellular_component; GO:0005622~intracellular anatomical structure; GO:0005623~obsolete cell; GO:0005737~cytoplasm; GO:0005829~cytosol; GO:0005886~plasma membrane; GO:0005975~carbohydrate metabolic process; GO:0005996~monosaccharide metabolic process; GO:0006020~inositol m…	3.1.3.25,3.1.3.93	K10047~VTC4:inositol-phosphate phosphatase / L-galactose 1-phosphate phosphatase	ko00053~Ascorbate and aldarate metabolism; ko00562~Inositol phosphate metabolism; ko01100~Metabolic pathways; ko01110~Biosynthesis of secondary metabolites; ko04070~Phosphatidylinositol signaling system	M00114,M00131	R01185,R01186,R01187,R07674	RC00078	ko00000,ko00001,ko00002,ko01000	-	-	-	Viridiplantae	37M8T@33090,3GEX0@35493,3KPXB@4447,COG0483@1,KOG2951@2759	NA|NA|NA	G	Inositol monophosphatase	sp|P54928|IMP3_SOLLC Inositol monophosphatase 3 OS=Solanum lycopersicum OX=4081 GN=IMP3 PE=1 SV=1	tr|A0A3S3M8H2|A0A3S3M8H2_9MAGN Inositol-1-monophosphatase OS=Cinnamomum micranthum f. kanehirae OX=337451 GN=CKAN_00006100 PE=3 SV=1	gi|695030722|ref|XP_009402840.1| PREDICTED: inositol monophosphatase 3 [Musa acuminata subsp. malaccensis]	AT3G02870.1 pep:known chromosome:TAIR10:3:627512:629845:-1 gene:AT3G02870 transcript:AT3G02870.1 description:"Inositol-phosphate phosphatase"	cd01639 IMPase	-	G3DSA:3.40.190.80;G3DSA:3.30.540.10	PF00459 Inositol monophosphatase family	-	PR00377 Inositol monophosphatase superfamily signature;PR00378 Lithium-sensitive myo-inositol monophosphatase family signature	-	SSF56655	-
Cicha01G0004900	29760.VIT_10s0405g00040.t01	7.5e-134	483.8	Streptophyta	-	GO:0005575~cellular_component; GO:0005623~obsolete cell; GO:0005886~plasma membrane; GO:0016020~membrane; GO:0044464~obsolete cell part; GO:0071944~cell periphery	-	-	-	-	-	-	-	-	-	-	Viridiplantae	37MYJ@33090,3GBYG@35493,KOG4293@1,KOG4293@2759	NA|NA|NA	T	Cytochrome b561 and DOMON domain-containing protein	sp|Q8VYH6|B651B_ARATH Cytochrome b561 and DOMON domain-containing protein At4g17280 OS=Arabidopsis thaliana OX=3702 GN=At4g17280 PE=2 SV=1	tr|A0A443N021|A0A443N021_9MAGN Cytochrome b561 and DOMON domain-containing protein OS=Cinnamomum micranthum f. kanehirae OX=337451 GN=CKAN_00006200 PE=4 SV=1	gi|147798014|emb|CAN65006.1| hypothetical protein VITISV_020872 [Vitis vinifera]	AT4G17280.1 pep:known chromosome:TAIR10:4:9678625:9680389:-1 gene:AT4G17280 transcript:AT4G17280.1 description:"Cytochrome b561 and DOMON domain-containing protein At4g17280"	cd09629 DOMON_CIL1_like;cd08760 Cyt_b561_FRRS1_like	-	-	PF03188 Eukaryotic cytochrome b561;PF04526 Protein of unknown function (DUF568)	SIGNAL_PEPTIDE_N_REGION N-terminal region of a signal peptide.;TRANSMEMBRANE Region of a membrane-bound protein predicted to be embedded in the membrane.;SIGNAL_PEPTIDE_H_REGION Hydrophobic region of a signal peptide.;SIGNAL_PEPTIDE_C_REGION C-terminal region of a signal peptide.;SIGNAL_PEPTIDE Signal peptide region;NON_CYTOPLASMIC_DOMAIN Region of a membrane-bound protein predicted to be outside…	-	SM00665	-	-
Cicha01G0005000	4432.XP_010273916.1	3.5e-115	422.9	Streptophyta	-	-	-	K15082~RAD7:DNA repair protein RAD7	-	-	-	-	ko00000,ko03400	-	-	-	Viridiplantae	37QPY@33090,3GG9G@35493,KOG1947@1,KOG1947@2759	NA|NA|NA	L	Leucine-rich repeats, outliers	-	tr|A0A3S3PR65|A0A3S3PR65_9MAGN Leucine-rich repeat OS=Cinnamomum micranthum f. kanehirae OX=337451 GN=CKAN_00006400 PE=4 SV=1	gi|720057236|ref|XP_010273916.1| PREDICTED: uncharacterized protein LOC104609326 isoform X1 [Nelumbo nucifera]	AT2G06040.1 pep:known chromosome:TAIR10:2:2352154:2355559:-1 gene:AT2G06040 transcript:AT2G06040.1 description:"CONTAINS InterPro DOMAIN/s\x3a Leucine-rich repeat, cysteine-containing subtype (InterPro\x3aIPR006553)\x3b BEST Arabidopsis thaliana protein match is\x3a RNI-like superfamily protein (TAIR\x3aAT5G21900.1)\x3b Has 5028 Blast hits to 2547 proteins in 240 species\x3a Arch /.../\x3b Bacter…	-	-	G3DSA:3.80.10.10	PF13516 Leucine Rich repeat	-	-	SM00367	SSF52047	-
Cicha01G0005100	4432.XP_010270149.1	2.9e-109	401.7	Streptophyta	-	-	-	-	-	-	-	-	-	-	-	-	Viridiplantae	2QT54@2759,37IUK@33090,3GD3B@35493,COG1611@1	NA|NA|NA	S	Cytokinin riboside 5'-monophosphate phosphoribohydrolase	-	tr|A0A3S3N399|A0A3S3N399_9MAGN Putative cytokinin riboside 5'-monophosphate phosphoribohydrolase LOGL10 isoform X1 OS=Cinnamomum micranthum f. kanehirae OX=337451 GN=CKAN_00006600 PE=4 SV=1	gi|720045257|ref|XP_010270149.1| PREDICTED: uncharacterized protein LOC104606570 [Nelumbo nucifera]	AT1G50575.1 pep:known chromosome:TAIR10:1:18728719:18730409:-1 gene:AT1G50575 transcript:AT1G50575.1 description:"Putative lysine decarboxylase family protein"	-	-	G3DSA:3.40.50.450	PF03641 Possible lysine decarboxylase	-	-	-	SSF102405	-
Cicha01G0005200	4432.XP_010252682.1	2.1e-61	242.3	Streptophyta	-	GO:0003674~molecular_function; GO:0005488~binding; GO:0005515~protein binding; GO:0005575~cellular_component; GO:0005622~intracellular anatomical structure; GO:0005623~obsolete cell; GO:0005737~cytoplasm; GO:0006605~protein targeting; GO:0006810~transport; GO:0006886~intracellular protein transport; GO:0008104~protein localization; GO:0008150~biological_process; GO:0009507~chloroplast; GO:0009526…	-	K17790~TIM22:mitochondrial import inner membrane translocase subunit TIM22	-	-	-	-	ko00000,ko02000,ko03029	3.A.8.1	-	-	Viridiplantae	37U4J@33090,3GI8R@35493,COG5596@1,KOG1652@2759	NA|NA|NA	U	Mitochondrial import inner membrane translocase subunit	sp|Q94EH2|TI222_ARATH Chloroplastic import inner membrane translocase subunit TIM22-2 OS=Arabidopsis thaliana OX=3702 GN=TIM22-2 PE=1 SV=1	tr|A0A3S3MDP6|A0A3S3MDP6_9MAGN Mitochondrial import inner membrane translocase subunit TIM22-2-like protein OS=Cinnamomum micranthum f. kanehirae OX=337451 GN=CKAN_00006700 PE=4 SV=1	gi|747095258|ref|XP_011095496.1| PREDICTED: mitochondrial import inner membrane translocase subunit TIM22-2 [Sesamum indicum]	AT4G26670.1 pep:known chromosome:TAIR10:4:13452117:13453984:1 gene:AT4G26670 transcript:AT4G26670.1 description:"Mitochondrial import inner membrane translocase subunit TIM22-2"	-	-	-	PF02466 Tim17/Tim22/Tim23/Pmp24 family	-	-	-	-	-
Cicha01G0005300	4432.XP_010254889.1	4.4e-72	278.1	Streptophyta	-	-	2.5.1.87	K11290~SET,TAF1,I2PP2A:template-activating factor I; K11778~DHDDS,RER2,SRT1:ditrans,polycis-polyprenyl diphosphate synthase	ko00900~Terpenoid backbone biosynthesis; ko01110~Biosynthesis of secondary metabolites	-	R05556	RC00279,RC02839	ko00000,ko00001,ko01000,ko01006,ko03036	-	-	-	Viridiplantae	37SMS@33090,3GEUU@35493,COG0020@1,KOG2818@2759	NA|NA|NA	I	Dehydrodolichyl diphosphate syntase complex subunit	-	tr|A0A443N049|A0A443N049_9MAGN Dehydrodolichyl diphosphate synthase complex subunit NUS1 isoform X1 OS=Cinnamomum micranthum f. kanehirae OX=337451 GN=CKAN_00006800 PE=4 SV=1	gi|719996791|ref|XP_010254889.1| PREDICTED: dehydrodolichyl diphosphate syntase complex subunit NUS1 isoform X1 [Nelumbo nucifera]	AT1G11755.1 pep:known chromosome:TAIR10:1:3969681:3971840:-1 gene:AT1G11755 transcript:AT1G11755.1 description:"Undecaprenyl pyrophosphate synthetase family protein"	-	-	G3DSA:3.40.1180.10	-	TRANSMEMBRANE Region of a membrane-bound protein predicted to be embedded in the membrane.;CYTOPLASMIC_DOMAIN Region of a membrane-bound protein predicted to be outside the membrane, in the cytoplasm.;NON_CYTOPLASMIC_DOMAIN Region of a membrane-bound protein predicted to be outside the membrane, in the extracellular region.	-	-	SSF64005	-
Cicha01G0005400	4155.Migut.J00560.1.p	1.9e-104	386	asterids	-	GO:0000003~reproduction; GO:0000302~response to reactive oxygen species; GO:0003006~developmental process involved in reproduction; GO:0005575~cellular_component; GO:0005622~intracellular anatomical structure; GO:0005623~obsolete cell; GO:0005737~cytoplasm; GO:0006950~response to stress; GO:0006979~response to oxidative stress; GO:0007275~multicellular organism development; GO:0008150~biological_…	-	-	-	-	-	-	-	-	-	-	Viridiplantae	28JCA@1,2QRRA@2759,37MKH@33090,3GD0Z@35493,44IV0@71274	NA|NA|NA	S	Protein RETICULATA-related	sp|Q9C9Z2|RER3_ARATH Protein RETICULATA-RELATED 3, chloroplastic OS=Arabidopsis thaliana OX=3702 GN=RER3 PE=1 SV=1	tr|A0A3S3NN70|A0A3S3NN70_9MAGN Protein RETICULATA-RELATED 3, chloroplastic-like protein OS=Cinnamomum micranthum f. kanehirae OX=337451 GN=CKAN_00006900 PE=4 SV=1	gi|848900682|ref|XP_012850509.1| PREDICTED: uncharacterized protein LOC105970248 [Erythranthe guttatus]	AT3G08640.1 pep:known chromosome:TAIR10:3:2622880:2624308:1 gene:AT3G08640 transcript:AT3G08640.1 description:"Protein of unknown function (DUF3411)"	-	-	-	PF11891 Protein RETICULATA-related	TRANSMEMBRANE Region of a membrane-bound protein predicted to be embedded in the membrane.;CYTOPLASMIC_DOMAIN Region of a membrane-bound protein predicted to be outside the membrane, in the cytoplasm.;NON_CYTOPLASMIC_DOMAIN Region of a membrane-bound protein predicted to be outside the membrane, in the extracellular region.	-	-	-	-
Cicha01G0005500	4432.XP_010270153.1	5.2e-78	297.4	Streptophyta	-	-	-	-	-	-	-	-	-	-	-	-	Viridiplantae	37RIR@33090,3GHAV@35493,KOG4135@1,KOG4135@2759	NA|NA|NA	G	N-acetyltransferase 9-like protein	sp|A7SLC8|NAT9_NEMVE N-acetyltransferase 9-like protein OS=Nematostella vectensis OX=45351 GN=nat9 PE=3 SV=1	tr|A0A443N044|A0A443N044_9MAGN N-acetyltransferase 9-like protein isoform X1 OS=Cinnamomum micranthum f. kanehirae OX=337451 GN=CKAN_00007000 PE=4 SV=1	gi|720045267|ref|XP_010270153.1| PREDICTED: N-acetyltransferase 9-like protein isoform X1 [Nelumbo nucifera]	AT2G04845.1 pep:known chromosome:TAIR10:2:1702221:1704003:-1 gene:AT2G04845 transcript:AT2G04845.1 description:"Acyl-CoA N-acyltransferases (NAT) superfamily protein"	-	-	G3DSA:3.40.630.30	PF13302 Acetyltransferase (GNAT) domain	-	-	-	SSF55729	-
Cicha01G0005600	218851.Aquca_697_00002.1	6.9e-57	228	Streptophyta	-	GO:0003674~molecular_function; GO:0003824~catalytic activity; GO:0004672~protein kinase activity; GO:0004674~protein serine/threonine kinase activity; GO:0005575~cellular_component; GO:0005623~obsolete cell; GO:0005886~plasma membrane; GO:0006464~cellular protein modification process; GO:0006468~protein phosphorylation; GO:0006793~phosphorus metabolic process; GO:0006796~phosphate-containing comp…	-	-	-	-	-	-	-	-	-	-	Viridiplantae	37V3X@33090,3GI5Q@35493,COG0515@1,KOG1187@2759	NA|NA|NA	T	Protein kinase domain	sp|Q9S9M5|WAKLA_ARATH Wall-associated receptor kinase-like 1 OS=Arabidopsis thaliana OX=3702 GN=WAKL1 PE=2 SV=1	tr|A0A443N027|A0A443N027_9MAGN Wall-associated receptor kinase 2 OS=Cinnamomum micranthum f. kanehirae OX=337451 GN=CKAN_00007100 PE=4 SV=1	gi|590584943|ref|XP_007015316.1| Kinase, Peptidoglycan-binding LysM, putative [Theobroma cacao]	AT1G16120.1 pep:known chromosome:TAIR10:1:5522639:5524983:1 gene:AT1G16120 transcript:AT1G16120.1 description:"Wall-associated receptor kinase-like 1"	-	-	G3DSA:3.30.200.20;G3DSA:1.10.510.10	PF00069 Protein kinase domain	-	-	SM00220	SSF56112	-
Cicha01G0005700	2711.XP_006469526.1	1e-173	616.3	Streptophyta	-	GO:0000293~ferric-chelate reductase activity; GO:0003674~molecular_function; GO:0003824~catalytic activity; GO:0008150~biological_process; GO:0008152~metabolic process; GO:0016491~oxidoreductase activity; GO:0016722~oxidoreductase activity, acting on metal ions; GO:0016723~oxidoreductase activity, acting on metal ions, NAD or NADP as acceptor; GO:0055114~obsolete oxidation-reduction process	-	-	-	-	-	-	-	-	-	-	Viridiplantae	37IE3@33090,3GA08@35493,KOG4293@1,KOG4293@2759	NA|NA|NA	T	Cytochrome b561 and DOMON domain-containing protein	sp|Q9SJ74|B561G_ARATH Cytochrome b561 and DOMON domain-containing protein At2g04850 OS=Arabidopsis thaliana OX=3702 GN=At2g04850 PE=2 SV=2	tr|A0A443N030|A0A443N030_9MAGN Cytochrome b561 and DOMON domain-containing protein OS=Cinnamomum micranthum f. kanehirae OX=337451 GN=CKAN_00007200 PE=4 SV=1	gi|567910845|ref|XP_006447736.1| hypothetical protein CICLE_v10017825mg, partial [Citrus clementina]	AT2G04850.1 pep:known chromosome:TAIR10:2:1704283:1705778:1 gene:AT2G04850 transcript:AT2G04850.1 description:"Cytochrome b561 and DOMON domain-containing protein At2g04850"	cd09629 DOMON_CIL1_like;cd08760 Cyt_b561_FRRS1_like	-	G3DSA:2.60.40.1210	PF03188 Eukaryotic cytochrome b561;PF04526 Protein of unknown function (DUF568)	SIGNAL_PEPTIDE_N_REGION N-terminal region of a signal peptide.;TRANSMEMBRANE Region of a membrane-bound protein predicted to be embedded in the membrane.;SIGNAL_PEPTIDE_H_REGION Hydrophobic region of a signal peptide.;SIGNAL_PEPTIDE_C_REGION C-terminal region of a signal peptide.;SIGNAL_PEPTIDE Signal peptide region;NON_CYTOPLASMIC_DOMAIN Region of a membrane-bound protein predicted to be outside…	-	SM00665	-	-
Cicha01G0005800	4432.XP_010252683.1	7.4e-50	204.9	Streptophyta	-	GO:0005575~cellular_component; GO:0005622~intracellular anatomical structure; GO:0005623~obsolete cell; GO:0005634~nucleus; GO:0043226~organelle; GO:0043227~membrane-bounded organelle; GO:0043229~intracellular organelle; GO:0043231~intracellular membrane-bounded organelle; GO:0044424~obsolete intracellular part; GO:0044464~obsolete cell part	-	K08332~VAC8:vacuolar protein 8	-	-	-	-	ko00000,ko03029,ko04131	-	-	-	Viridiplantae	37RXX@33090,3GAGZ@35493,KOG0167@1,KOG0167@2759	NA|NA|NA	S	U-box domain-containing protein	sp|Q8GWV5|PUB3_ARATH U-box domain-containing protein 3 OS=Arabidopsis thaliana OX=3702 GN=PUB3 PE=2 SV=2	tr|A0A3S3LUJ7|A0A3S3LUJ7_9MAGN U-box domain-containing protein 4-like protein OS=Cinnamomum micranthum f. kanehirae OX=337451 GN=CKAN_00007300 PE=4 SV=1	gi|719989561|ref|XP_010252683.1| PREDICTED: U-box domain-containing protein 4-like [Nelumbo nucifera]	AT4G16490.1 pep:known chromosome:TAIR10:4:9293543:9295625:-1 gene:AT4G16490 transcript:AT4G16490.1 description:"ARM repeat superfamily protein"	-	-	G3DSA:1.25.10.10	PF00514 Armadillo/beta-catenin-like repeat	-	-	SM00185	SSF48371	-
Cicha01G0006000	3983.cassava4.1_006680m	3.9e-148	531.6	fabids	-	GO:0003674~molecular_function; GO:0003676~nucleic acid binding; GO:0003723~RNA binding; GO:0003727~single-stranded RNA binding; GO:0005488~binding; GO:0005575~cellular_component; GO:0005622~intracellular anatomical structure; GO:0005623~obsolete cell; GO:0005737~cytoplasm; GO:0005844~polysome; GO:0008150~biological_process; GO:0008187~poly-pyrimidine tract binding; GO:0008266~poly(U) RNA binding;…	-	K14411~MSI:RNA-binding protein Musashi	ko03015~mRNA surveillance pathway	-	-	-	ko00000,ko00001,ko03019	-	-	-	Viridiplantae	37PTV@33090,3GBFB@35493,4JENR@91835,KOG4205@1,KOG4205@2759	NA|NA|NA	A	Heterogeneous nuclear ribonucleoprotein	sp|Q8W034|RNP1_ARATH Heterogeneous nuclear ribonucleoprotein 1 OS=Arabidopsis thaliana OX=3702 GN=RNP1 PE=1 SV=1	tr|A0A443N087|A0A443N087_9MAGN Heterogeneous nuclear ribonucleoprotein 1-like protein OS=Cinnamomum micranthum f. kanehirae OX=337451 GN=CKAN_00007400 PE=4 SV=1	gi|695066473|ref|XP_009380128.1| PREDICTED: heterogeneous nuclear ribonucleoprotein 1-like isoform X1 [Musa acuminata subsp. malaccensis]	AT3G07810.1 pep:known chromosome:TAIR10:3:2492273:2495750:1 gene:AT3G07810 transcript:AT3G07810.1 description:"RNA-binding (RRM/RBD/RNP motifs) family protein"	cd12325 RRM1_hnRNPA_hnRNPD_like;cd12327 RRM2_DAZAP1	-	G3DSA:3.30.70.330	PF00076 RNA recognition motif. (a.k.a. RRM, RBD, or RNP domain)	-	-	SM00360	SSF54928	-
Cicha01G0006100	85681.XP_006452511.1	9.5e-144	517.3	Streptophyta	-	GO:0005575~cellular_component; GO:0005622~intracellular anatomical structure; GO:0005623~obsolete cell; GO:0005737~cytoplasm; GO:0005739~mitochondrion; GO:0043226~organelle; GO:0043227~membrane-bounded organelle; GO:0043229~intracellular organelle; GO:0043231~intracellular membrane-bounded organelle; GO:0044424~obsolete intracellular part; GO:0044444~obsolete cytoplasmic part; GO:0044464~obsolete…	-	-	-	-	-	-	-	-	-	-	Viridiplantae	2CMC0@1,2QPXW@2759,37NTA@33090,3GBXZ@35493	NA|NA|NA	T	receptor-like protein kinase	sp|Q9M9C5|Y1680_ARATH Probable leucine-rich repeat receptor-like protein kinase At1g68400 OS=Arabidopsis thaliana OX=3702 GN=At1g68400 PE=1 SV=1	tr|A0A3S3MND5|A0A3S3MND5_9MAGN Putative inactive leucine-rich repeat receptor-like protein kinase IMK2 OS=Cinnamomum micranthum f. kanehirae OX=337451 GN=CKAN_00007500 PE=4 SV=1	gi|731433116|ref|XP_010644519.1| PREDICTED: probable inactive receptor kinase At4g23740 [Vitis vinifera]	AT1G68400.1 pep:known chromosome:TAIR10:1:25646039:25648946:-1 gene:AT1G68400 transcript:AT1G68400.1 description:"Probable leucine-rich repeat receptor-like protein kinase At1g68400"	-	Coil	G3DSA:3.30.200.20;G3DSA:3.80.10.10;G3DSA:1.10.510.10	PF00069 Protein kinase domain;PF13855 Leucine rich repeat	SIGNAL_PEPTIDE_N_REGION N-terminal region of a signal peptide.;TRANSMEMBRANE Region of a membrane-bound protein predicted to be embedded in the membrane.;SIGNAL_PEPTIDE_H_REGION Hydrophobic region of a signal peptide.;SIGNAL_PEPTIDE_C_REGION C-terminal region of a signal peptide.;SIGNAL_PEPTIDE Signal peptide region;NON_CYTOPLASMIC_DOMAIN Region of a membrane-bound protein predicted to be outside…	-	-	SSF52058;SSF56112	-
Cicha01G0006200	4432.XP_010270161.1	1.2e-102	379.8	Streptophyta	-	GO:0003674~molecular_function; GO:0003824~catalytic activity; GO:0004797~thymidine kinase activity; GO:0005488~binding; GO:0005515~protein binding; GO:0006139~nucleobase-containing compound metabolic process; GO:0006213~pyrimidine nucleoside metabolic process; GO:0006259~DNA metabolic process; GO:0006725~cellular aromatic compound metabolic process; GO:0006753~nucleoside phosphate metabolic proce…	2.7.1.21	K00857~tdk,TK:thymidine kinase	ko00240~Pyrimidine metabolism; ko01100~Metabolic pathways	-	R01567,R02099,R08233	RC00002,RC00017	ko00000,ko00001,ko01000	-	-	-	Viridiplantae	37HM5@33090,3GBIB@35493,COG1435@1,KOG3125@2759	NA|NA|NA	F	Thymidine	sp|O81263|KITH_ORYSJ Thymidine kinase OS=Oryza sativa subsp. japonica OX=39947 GN=TK PE=2 SV=2	tr|A0A443N047|A0A443N047_9MAGN Thymidine kinase a-like protein OS=Cinnamomum micranthum f. kanehirae OX=337451 GN=CKAN_00007600 PE=3 SV=1	gi|720045297|ref|XP_010270161.1| PREDICTED: thymidine kinase-like [Nelumbo nucifera]	AT3G07800.1 pep:known chromosome:TAIR10:3:2489387:2491087:-1 gene:AT3G07800 transcript:AT3G07800.1 description:"Thymidine kinase"	-	-	G3DSA:3.30.60.20;G3DSA:3.40.50.300	PF00265 Thymidine kinase	-	-	-	SSF57716;SSF52540	-
Cicha01G0006300	4432.XP_010270162.1	5.5e-244	850.5	Streptophyta	-	-	-	-	-	-	-	-	-	-	-	-	Viridiplantae	2CMM5@1,2QQT1@2759,37NZV@33090,3GBT1@35493	NA|NA|NA	S	Belongs to the NPH3 family	sp|Q9LUB9|Y5813_ARATH BTB/POZ domain-containing protein At5g48130 OS=Arabidopsis thaliana OX=3702 GN=At5g48130 PE=2 SV=1	tr|A0A3S3PSE7|A0A3S3PSE7_9MAGN BTB/POZ domain-containing protein OS=Cinnamomum micranthum f. kanehirae OX=337451 GN=CKAN_00007700 PE=3 SV=1	gi|720045303|ref|XP_010270162.1| PREDICTED: BTB/POZ domain-containing protein At5g48130 [Nelumbo nucifera]	AT5G48130.1 pep:known chromosome:TAIR10:5:19516102:19518513:1 gene:AT5G48130 transcript:AT5G48130.1 description:"BTB/POZ domain-containing protein At5g48130"	-	Coil	G3DSA:3.30.710.10	PF03000 NPH3 family;PF00651 BTB/POZ domain	-	-	-	SSF54695	-
Cicha01G0006400	42345.XP_008795313.1	1e-184	653.3	Liliopsida	-	-	-	-	-	-	-	-	-	-	-	-	Viridiplantae	37KIY@33090,3GAAI@35493,3KMA5@4447,KOG0600@1,KOG0600@2759	NA|NA|NA	T	kinase family	sp|F4I114|Y1960_ARATH Probable serine/threonine-protein kinase At1g09600 OS=Arabidopsis thaliana OX=3702 GN=At1g09600 PE=3 SV=1	tr|A0A443N058|A0A443N058_9MAGN Putative serine/threonine-protein kinase OS=Cinnamomum micranthum f. kanehirae OX=337451 GN=CKAN_00007800 PE=4 SV=1	gi|672142899|ref|XP_008795313.1| PREDICTED: probable serine/threonine-protein kinase At1g54610 [Phoenix dactylifera]	AT1G33770.1 pep:known chromosome:TAIR10:1:12242126:12244462:1 gene:AT1G33770 transcript:AT1G33770.1 description:"Protein kinase superfamily protein"	cd07840 STKc_CDK9_like	Coil	G3DSA:3.30.200.20;G3DSA:1.10.510.10	PF00069 Protein kinase domain	-	-	SM00220	SSF56112	-
Cicha01G0006500	4432.XP_010252690.1	1.1e-143	516.2	Streptophyta	-	GO:0003674~molecular_function; GO:0003824~catalytic activity; GO:0004672~protein kinase activity; GO:0004674~protein serine/threonine kinase activity; GO:0005575~cellular_component; GO:0005622~intracellular anatomical structure; GO:0005623~obsolete cell; GO:0005737~cytoplasm; GO:0005829~cytosol; GO:0006464~cellular protein modification process; GO:0006468~protein phosphorylation; GO:0006793~phosp…	2.7.11.1	K08867~WNK,PRKWNK:WNK lysine deficient protein kinase	-	-	-	-	ko00000,ko01000,ko01001,ko01009	-	-	-	Viridiplantae	37HY5@33090,3GAYY@35493,KOG0584@1,KOG0584@2759	NA|NA|NA	T	serine threonine-protein kinase	sp|Q6ICW6|WNK11_ARATH Probable serine/threonine-protein kinase WNK11 OS=Arabidopsis thaliana OX=3702 GN=WNK11 PE=2 SV=1	tr|A0A3S4N2E1|A0A3S4N2E1_9MAGN Putative serine/threonine-protein kinase WNK11 OS=Cinnamomum micranthum f. kanehirae OX=337451 GN=CKAN_00008000 PE=4 SV=1	gi|694999134|ref|XP_009407815.1| PREDICTED: probable serine/threonine-protein kinase WNK11 [Musa acuminata subsp. malaccensis]	AT5G55560.1 pep:known chromosome:TAIR10:5:22506302:22507879:-1 gene:AT5G55560 transcript:AT5G55560.1 description:"Probable serine/threonine-protein kinase WNK11"	-	-	G3DSA:3.30.200.20;G3DSA:1.10.510.10	PF00069 Protein kinase domain	-	-	-	SSF56112	-
Cicha01G0006600	29730.Gorai.005G007600.1	5.5e-48	197.2	Streptophyta	-	GO:0003674~molecular_function; GO:0003824~catalytic activity; GO:0003984~acetolactate synthase activity; GO:0005488~binding; GO:0005515~protein binding; GO:0005575~cellular_component; GO:0005622~intracellular anatomical structure; GO:0005623~obsolete cell; GO:0005737~cytoplasm; GO:0005777~peroxisome; GO:0005829~cytosol; GO:0005948~acetolactate synthase complex; GO:0006082~organic acid metabolic p…	2.2.1.6	K01653~E2.2.1.6S,ilvH,ilvN:acetolactate synthase I/III small subunit	ko00290~Valine, leucine and isoleucine biosynthesis; ko00650~Butanoate metabolism; ko00660~C5-Branched dibasic acid metabolism; ko00770~Pantothenate and CoA biosynthesis; ko01100~Metabolic pathways; ko01110~Biosynthesis of secondary metabolites; ko01210~2-Oxocarboxylic acid metabolism; ko01230~Biosynthesis of amino acids	M00019,M00570	R00006,R00014,R00226,R03050,R04672,R04673,R08648	RC00027,RC00106,RC01192,RC02744,RC02893	ko00000,ko00001,ko00002,ko01000	-	-	-	Viridiplantae	37MSV@33090,3G7RS@35493,COG0440@1,KOG2663@2759	NA|NA|NA	E	Acetolactate synthase, small subunit	sp|Q9SMC2|ILVH_NICPL Acetolactate synthase small subunit 1, chloroplastic OS=Nicotiana plumbaginifolia OX=4092 PE=2 SV=1	tr|A0A3S3M8J4|A0A3S3M8J4_9MAGN Acetolactate synthase small subunit 2, chloroplastic-like protein OS=Cinnamomum micranthum f. kanehirae OX=337451 GN=CKAN_00008100 PE=4 SV=1	gi|823162963|ref|XP_012481411.1| PREDICTED: acetolactate synthase small subunit 2, chloroplastic-like [Gossypium raimondii]	AT2G31810.1 pep:known chromosome:TAIR10:2:13524221:13528557:1 gene:AT2G31810 transcript:AT2G31810.1 description:"Acetolactate synthase small subunit 2, chloroplastic"	-	-	G3DSA:3.30.70.1150	PF10369 Small subunit of acetolactate synthase	-	-	-	SSF55021	TIGR00119 acolac_sm: acetolactate synthase, small subunit
Cicha01G0006700	4432.XP_010242460.1	8.4e-191	673.3	Streptophyta	-	GO:0003674~molecular_function; GO:0003824~catalytic activity; GO:0003984~acetolactate synthase activity; GO:0005488~binding; GO:0005515~protein binding; GO:0005575~cellular_component; GO:0005622~intracellular anatomical structure; GO:0005623~obsolete cell; GO:0005737~cytoplasm; GO:0005777~peroxisome; GO:0005829~cytosol; GO:0005948~acetolactate synthase complex; GO:0006082~organic acid metabolic p…	2.2.1.6	K01653~E2.2.1.6S,ilvH,ilvN:acetolactate synthase I/III small subunit	ko00290~Valine, leucine and isoleucine biosynthesis; ko00650~Butanoate metabolism; ko00660~C5-Branched dibasic acid metabolism; ko00770~Pantothenate and CoA biosynthesis; ko01100~Metabolic pathways; ko01110~Biosynthesis of secondary metabolites; ko01210~2-Oxocarboxylic acid metabolism; ko01230~Biosynthesis of amino acids	M00019,M00570	R00006,R00014,R00226,R03050,R04672,R04673,R08648	RC00027,RC00106,RC01192,RC02744,RC02893	ko00000,ko00001,ko00002,ko01000	-	-	-	Viridiplantae	37MSV@33090,3G7RS@35493,COG0440@1,KOG2663@2759	NA|NA|NA	E	Acetolactate synthase, small subunit	sp|Q93YZ7|ILVH2_ARATH Acetolactate synthase small subunit 2, chloroplastic OS=Arabidopsis thaliana OX=3702 GN=At2g31810 PE=1 SV=1	tr|A0A3S3M8J4|A0A3S3M8J4_9MAGN Acetolactate synthase small subunit 2, chloroplastic-like protein OS=Cinnamomum micranthum f. kanehirae OX=337451 GN=CKAN_00008100 PE=4 SV=1	gi|720082005|ref|XP_010242460.1| PREDICTED: acetolactate synthase small subunit 2, chloroplastic-like [Nelumbo nucifera]	AT2G31810.1 pep:known chromosome:TAIR10:2:13524221:13528557:1 gene:AT2G31810 transcript:AT2G31810.1 description:"Acetolactate synthase small subunit 2, chloroplastic"	cd04878 ACT_AHAS	-	G3DSA:3.30.70.260;G3DSA:3.30.70.1150	PF10369 Small subunit of acetolactate synthase;PF13710 ACT domain;PF01842 ACT domain	-	-	-	SSF55021	TIGR00119 acolac_sm: acetolactate synthase, small subunit
Cicha01G0006800	3659.XP_004167065.1	6.1e-160	570.9	fabids	-	GO:0002376~immune system process; GO:0003674~molecular_function; GO:0003824~catalytic activity; GO:0004672~protein kinase activity; GO:0004674~protein serine/threonine kinase activity; GO:0004712~protein serine/threonine/tyrosine kinase activity; GO:0005575~cellular_component; GO:0005622~intracellular anatomical structure; GO:0005623~obsolete cell; GO:0005737~cytoplasm; GO:0005783~endoplasmic ret…	-	-	-	-	-	-	-	-	-	-	Viridiplantae	37P36@33090,3GB8W@35493,4JIHQ@91835,COG0515@1,KOG0192@2759	NA|NA|NA	T	Dual specificity protein kinase	sp|F4IS56|ILK1_ARATH Integrin-linked protein kinase 1 OS=Arabidopsis thaliana OX=3702 GN=ILK1 PE=1 SV=1	tr|A0A443N042|A0A443N042_9MAGN Protein kinase domain-containing protein OS=Cinnamomum micranthum f. kanehirae OX=337451 GN=CKAN_00008200 PE=4 SV=1	gi|449438147|ref|XP_004136851.1| PREDICTED: dual specificity protein kinase shkC-like [Cucumis sativus]	AT2G43850.1 pep:known chromosome:TAIR10:2:18159182:18162044:-1 gene:AT2G43850 transcript:AT2G43850.1 description:"Integrin-linked protein kinase family"	cd00204 ANK	-	G3DSA:1.25.40.20;G3DSA:3.30.200.20;G3DSA:1.10.510.10	PF12796 Ankyrin repeats (3 copies);PF07714 Protein tyrosine kinase	-	-	SM00248;SM00220	SSF48403;SSF56112	-
Cicha01G0006900	4432.XP_010268219.1	8.8e-142	511.5	Streptophyta	-	-	-	K13459~RPS2:disease resistance protein RPS2	ko04626~Plant-pathogen interaction	-	-	-	ko00000,ko00001	-	-	-	Viridiplantae	37NHB@33090,3GEJ8@35493,KOG4658@1,KOG4658@2759	NA|NA|NA	T	Belongs to the disease resistance NB-LRR family	sp|Q9LMP6|DRL3_ARATH Probable disease resistance protein At1g15890 OS=Arabidopsis thaliana OX=3702 GN=At1g15890 PE=3 SV=2	tr|A0A443N0A0|A0A443N0A0_9MAGN Putative disease resistance protein OS=Cinnamomum micranthum f. kanehirae OX=337451 GN=CKAN_00012100 PE=3 SV=1	gi|720095269|ref|XP_010246626.1| PREDICTED: probable disease resistance protein At1g63360 [Nelumbo nucifera]	AT1G15890.1 pep:known chromosome:TAIR10:1:5461317:5464223:1 gene:AT1G15890 transcript:AT1G15890.1 description:"Probable disease resistance protein At1g15890"	-	Coil	G3DSA:1.10.10.10;G3DSA:1.10.20.10;G3DSA:3.40.50.300;G3DSA:3.80.10.10	PF13855 Leucine rich repeat;PF00931 NB-ARC domain	-	PR00364 Disease resistance protein signature	-	SSF52058;SSF52540	-
Cicha01G0007000	4432.XP_010242477.1	3.1e-158	565.1	Streptophyta	-	GO:0003674~molecular_function; GO:0003824~catalytic activity; GO:0005575~cellular_component; GO:0005622~intracellular anatomical structure; GO:0005623~obsolete cell; GO:0005737~cytoplasm; GO:0005829~cytosol; GO:0006082~organic acid metabolic process; GO:0006520~cellular amino acid metabolic process; GO:0006725~cellular aromatic compound metabolic process; GO:0006807~nitrogen compound metabolic pr…	-	K13691~SGT1:pathogen-inducible salicylic acid glucosyltransferase	-	-	-	-	ko00000,ko01000,ko01003	-	GT1	-	Viridiplantae	37IVJ@33090,3G9WC@35493,KOG1192@1,KOG1192@2759	NA|NA|NA	CG	Belongs to the UDP-glycosyltransferase family	sp|Q9SYK9|U74E2_ARATH UDP-glycosyltransferase 74E2 OS=Arabidopsis thaliana OX=3702 GN=UGT74E2 PE=1 SV=1	tr|A0A443N097|A0A443N097_9MAGN Glycosyltransferase OS=Cinnamomum micranthum f. kanehirae OX=337451 GN=CKAN_00008400 PE=3 SV=1	gi|720082060|ref|XP_010242477.1| PREDICTED: UDP-glycosyltransferase 74F2-like [Nelumbo nucifera]	AT1G05680.1 pep:known chromosome:TAIR10:1:1703092:1704691:-1 gene:AT1G05680 transcript:AT1G05680.1 description:"UDP-glycosyltransferase 74E2"	cd03784 GT1_Gtf_like	-	G3DSA:3.40.50.2000	PF00201 UDP-glucoronosyl and UDP-glucosyl transferase	-	-	-	SSF53756	-
Cicha01G0007100	4432.XP_010242476.1	5.9e-108	397.5	Streptophyta	-	GO:0003674~molecular_function; GO:0003824~catalytic activity; GO:0005575~cellular_component; GO:0005622~intracellular anatomical structure; GO:0005623~obsolete cell; GO:0005737~cytoplasm; GO:0005829~cytosol; GO:0006082~organic acid metabolic process; GO:0006520~cellular amino acid metabolic process; GO:0006725~cellular aromatic compound metabolic process; GO:0006807~nitrogen compound metabolic pr…	-	K13691~SGT1:pathogen-inducible salicylic acid glucosyltransferase	-	-	-	-	ko00000,ko01000,ko01003	-	GT1	-	Viridiplantae	37IVJ@33090,3G9WC@35493,KOG1192@1,KOG1192@2759	NA|NA|NA	CG	Belongs to the UDP-glycosyltransferase family	sp|Q9SYK9|U74E2_ARATH UDP-glycosyltransferase 74E2 OS=Arabidopsis thaliana OX=3702 GN=UGT74E2 PE=1 SV=1	tr|A0A443N067|A0A443N067_9MAGN Glycosyltransferase OS=Cinnamomum micranthum f. kanehirae OX=337451 GN=CKAN_00008500 PE=3 SV=1	gi|720082057|ref|XP_010242476.1| PREDICTED: UDP-glycosyltransferase 74F2-like [Nelumbo nucifera]	AT1G05680.1 pep:known chromosome:TAIR10:1:1703092:1704691:-1 gene:AT1G05680 transcript:AT1G05680.1 description:"UDP-glycosyltransferase 74E2"	-	-	G3DSA:3.40.50.2000	PF00201 UDP-glucoronosyl and UDP-glucosyl transferase	-	-	-	SSF53756	-
Cicha01G0007200	4432.XP_010271829.1	2.3e-55	222.6	Eukaryota	-	GO:0005575~cellular_component; GO:0005623~obsolete cell; GO:0005886~plasma membrane; GO:0006950~response to stress; GO:0006952~defense response; GO:0007154~cell communication; GO:0007165~signal transduction; GO:0008150~biological_process; GO:0009987~cellular process; GO:0016020~membrane; GO:0023052~signaling; GO:0044464~obsolete cell part; GO:0050789~regulation of biological process; GO:0050794~r…	-	-	-	-	-	-	-	-	-	-	Eukaryota	KOG4658@1,KOG4658@2759	NA|NA|NA	S	ADP binding	sp|O22727|DRL16_ARATH Probable disease resistance protein At1g61190 OS=Arabidopsis thaliana OX=3702 GN=At1g61190 PE=3 SV=1	tr|A0A3S3PBL7|A0A3S3PBL7_9MAGN Putative disease resistance protein OS=Cinnamomum micranthum f. kanehirae OX=337451 GN=CKAN_02715000 PE=4 SV=1	gi|720050599|ref|XP_010271829.1| PREDICTED: probable disease resistance protein At1g61180 [Nelumbo nucifera]	AT1G61190.1 pep:known chromosome:TAIR10:1:22557602:22560687:1 gene:AT1G61190 transcript:AT1G61190.1 description:"Probable disease resistance protein At1g61190"	-	Coil	G3DSA:3.40.50.300	PF00931 NB-ARC domain	-	PR00364 Disease resistance protein signature	-	SSF52540	-
Cicha01G0007300	4432.XP_010242476.1	2.9e-153	548.5	Streptophyta	-	GO:0003674~molecular_function; GO:0003824~catalytic activity; GO:0005575~cellular_component; GO:0005622~intracellular anatomical structure; GO:0005623~obsolete cell; GO:0005737~cytoplasm; GO:0005829~cytosol; GO:0006082~organic acid metabolic process; GO:0006520~cellular amino acid metabolic process; GO:0006725~cellular aromatic compound metabolic process; GO:0006807~nitrogen compound metabolic pr…	-	K13691~SGT1:pathogen-inducible salicylic acid glucosyltransferase	-	-	-	-	ko00000,ko01000,ko01003	-	GT1	-	Viridiplantae	37IVJ@33090,3G9WC@35493,KOG1192@1,KOG1192@2759	NA|NA|NA	CG	Belongs to the UDP-glycosyltransferase family	sp|Q9SYK9|U74E2_ARATH UDP-glycosyltransferase 74E2 OS=Arabidopsis thaliana OX=3702 GN=UGT74E2 PE=1 SV=1	tr|A0A443N067|A0A443N067_9MAGN Glycosyltransferase OS=Cinnamomum micranthum f. kanehirae OX=337451 GN=CKAN_00008500 PE=3 SV=1	gi|720082057|ref|XP_010242476.1| PREDICTED: UDP-glycosyltransferase 74F2-like [Nelumbo nucifera]	AT1G05680.1 pep:known chromosome:TAIR10:1:1703092:1704691:-1 gene:AT1G05680 transcript:AT1G05680.1 description:"UDP-glycosyltransferase 74E2"	cd03784 GT1_Gtf_like	-	G3DSA:3.40.50.2000	PF00201 UDP-glucoronosyl and UDP-glucosyl transferase	-	-	-	SSF53756	-
Cicha01G0007400	29760.VIT_05s0094g00920.t01	9.3e-221	773.9	Streptophyta	-	GO:0003674~molecular_function; GO:0003779~actin binding; GO:0005488~binding; GO:0005515~protein binding; GO:0005575~cellular_component; GO:0005618~cell wall; GO:0005623~obsolete cell; GO:0005886~plasma membrane; GO:0006996~organelle organization; GO:0007010~cytoskeleton organization; GO:0007015~actin filament organization; GO:0008064~regulation of actin polymerization or depolymerization; GO:0008…	-	-	-	-	-	-	ko00000,ko00001,ko04812	-	-	-	Viridiplantae	37IIP@33090,3GANX@35493,KOG1922@1,KOG1922@2759	NA|NA|NA	TZ	Belongs to the formin-like family	sp|Q8S0F0|FH1_ORYSJ Formin-like protein 1 OS=Oryza sativa subsp. japonica OX=39947 GN=FH1 PE=2 SV=1	tr|A0A3S3PR84|A0A3S3PR84_9MAGN Formin-like protein OS=Cinnamomum micranthum f. kanehirae OX=337451 GN=CKAN_00008600 PE=3 SV=1	gi|225434156|ref|XP_002275001.1| PREDICTED: formin-like protein 1 [Vitis vinifera]	AT3G25500.1 pep:known chromosome:TAIR10:3:9251093:9255002:-1 gene:AT3G25500 transcript:AT3G25500.1 description:"Formin-like protein 1"	-	-	-	PF02181 Formin Homology 2 Domain	TRANSMEMBRANE Region of a membrane-bound protein predicted to be embedded in the membrane.;CYTOPLASMIC_DOMAIN Region of a membrane-bound protein predicted to be outside the membrane, in the cytoplasm.;NON_CYTOPLASMIC_DOMAIN Region of a membrane-bound protein predicted to be outside the membrane, in the extracellular region.	-	SM00498	SSF101447	-
Cicha01G0007500	4432.XP_010246000.1	2.4e-132	479.2	Streptophyta	-	-	-	-	-	-	-	-	ko00000	-	-	-	Viridiplantae	37I4I@33090,3G8FK@35493,KOG2676@1,KOG2676@2759	NA|NA|NA	S	Spinocerebellar ataxia type 10 protein domain	sp|Q55EI6|ATX10_DICDI Ataxin-10 homolog OS=Dictyostelium discoideum OX=44689 GN=atxn10 PE=3 SV=1	tr|A0A3S3NN89|A0A3S3NN89_9MAGN Ataxin-10 domain-containing protein OS=Cinnamomum micranthum f. kanehirae OX=337451 GN=CKAN_00009200 PE=4 SV=1	gi|720093269|ref|XP_010246000.1| PREDICTED: ataxin-10 [Nelumbo nucifera]	AT4G00231.1 pep:known chromosome:TAIR10:4:97499:99353:1 gene:AT4G00231 transcript:AT4G00231.1 description:"ARM repeat superfamily protein"	-	Coil	G3DSA:1.25.10.10	PF09759 Spinocerebellar ataxia type 10 protein domain	TRANSMEMBRANE Region of a membrane-bound protein predicted to be embedded in the membrane.;CYTOPLASMIC_DOMAIN Region of a membrane-bound protein predicted to be outside the membrane, in the cytoplasm.;NON_CYTOPLASMIC_DOMAIN Region of a membrane-bound protein predicted to be outside the membrane, in the extracellular region.	-	-	SSF48371	-
Cicha01G0007600	42345.XP_008801357.1	2.1e-87	328.6	Liliopsida	-	-	-	K10732~GINS1,PSF1:GINS complex subunit 1	-	M00286	-	-	ko00000,ko00002,ko03032	-	-	-	Viridiplantae	37TIM@33090,3G7QM@35493,3KN53@4447,COG5230@1,KOG3303@2759	NA|NA|NA	L	GINS complex protein	sp|Q14691|PSF1_HUMAN DNA replication complex GINS protein PSF1 OS=Homo sapiens OX=9606 GN=GINS1 PE=1 SV=1	tr|A0A443N070|A0A443N070_9MAGN DNA replication complex GINS protein PSF1 isoform X1 OS=Cinnamomum micranthum f. kanehirae OX=337451 GN=CKAN_00008800 PE=4 SV=1	gi|672163054|ref|XP_008801357.1| PREDICTED: DNA replication complex GINS protein PSF1 isoform X1 [Phoenix dactylifera]	AT1G80190.1 pep:known chromosome:TAIR10:1:30159077:30161654:1 gene:AT1G80190 transcript:AT1G80190.1 description:"partner of SLD five 1"	cd11710 GINS_A_psf1	-	-	PF05916 GINS complex protein	-	-	-	SSF158573	-
Cicha01G0007700	4432.XP_010251386.1	1e-105	390.2	Streptophyta	-	GO:0005575~cellular_component; GO:0005622~intracellular anatomical structure; GO:0005623~obsolete cell; GO:0005737~cytoplasm; GO:0006355~regulation of transcription, DNA-templated; GO:0006996~organelle organization; GO:0008150~biological_process; GO:0009295~nucleoid; GO:0009507~chloroplast; GO:0009532~plastid stroma; GO:0009536~plastid; GO:0009570~chloroplast stroma; GO:0009657~plastid organizati…	-	-	-	-	-	-	-	-	-	-	Viridiplantae	2CMHC@1,2QQCJ@2759,37MTI@33090,3GDYD@35493	NA|NA|NA	S	chloroplast organization	sp|F4JLC1|MRL7_ARATH Thioredoxin-like fold domain-containing protein MRL7, chloroplastic OS=Arabidopsis thaliana OX=3702 GN=MRL7 PE=1 SV=1	tr|A0A3S3MNF6|A0A3S3MNF6_9MAGN Polyadenylate-binding protein 2-binding protein 2 OS=Cinnamomum micranthum f. kanehirae OX=337451 GN=CKAN_00009400 PE=4 SV=1	gi|719985433|ref|XP_010251386.1| PREDICTED: uncharacterized protein LOC104593326 [Nelumbo nucifera]	AT4G28590.1 pep:known chromosome:TAIR10:4:14125229:14126835:-1 gene:AT4G28590 transcript:AT4G28590.1 description:"FUNCTIONS IN\x3a molecular_function unknown\x3b INVOLVED IN\x3a biological_process unknown\x3b LOCATED IN\x3a chloroplast\x3b EXPRESSED IN\x3a 21 plant structures\x3b EXPRESSED DURING\x3a 10 growth stages\x3b BEST Arabidopsis thaliana protein match is\x3a Thioredoxin superfamily pr /.…	-	-	G3DSA:3.40.30.10	-	-	-	-	SSF52833	-
Cicha01G0007800	218851.Aquca_058_00057.1	3.1e-31	141.7	Streptophyta	-	GO:0000027~ribosomal large subunit assembly; GO:0003002~regionalization; GO:0003674~molecular_function; GO:0003676~nucleic acid binding; GO:0003723~RNA binding; GO:0003735~structural constituent of ribosome; GO:0005198~structural molecule activity; GO:0005488~binding; GO:0005575~cellular_component; GO:0005622~intracellular anatomical structure; GO:0005623~obsolete cell; GO:0005634~nucleus; GO:000…	-	K02932~RP-L5e,RPL5:large subunit ribosomal protein L5e	ko03010~Ribosome	M00177	-	-	br01610,ko00000,ko00001,ko00002,ko01009,ko03011	-	-	-	Viridiplantae	37I7K@33090,3GDA6@35493,COG0256@1,KOG0875@2759	NA|NA|NA	J	60S ribosomal Protein	sp|P93779|RL5_SOLME 60S ribosomal protein L5 (Fragment) OS=Solanum melongena OX=4111 GN=RPL5 PE=2 SV=1	tr|A0A4Y7IJ07|A0A4Y7IJ07_PAPSO Ribosomal_L18_c domain-containing protein OS=Papaver somniferum OX=3469 GN=C5167_040675 PE=4 SV=1	gi|720007853|ref|XP_010258446.1| PREDICTED: 60S ribosomal protein L5 [Nelumbo nucifera]	AT5G39740.1 pep:known chromosome:TAIR10:5:15903296:15905464:1 gene:AT5G39740 transcript:AT5G39740.1 description:"60S ribosomal protein L5-2"	-	Coil	G3DSA:3.30.420.100	PF14204 Ribosomal L18 C-terminal region	-	-	-	-	-
Cicha01G0007900	42345.XP_008800755.1	6.4e-52	210.3	Liliopsida	-	GO:0000027~ribosomal large subunit assembly; GO:0003002~regionalization; GO:0003674~molecular_function; GO:0003676~nucleic acid binding; GO:0003723~RNA binding; GO:0003735~structural constituent of ribosome; GO:0005198~structural molecule activity; GO:0005488~binding; GO:0005575~cellular_component; GO:0005622~intracellular anatomical structure; GO:0005623~obsolete cell; GO:0005634~nucleus; GO:000…	-	K02932~RP-L5e,RPL5:large subunit ribosomal protein L5e	ko03010~Ribosome	M00177	-	-	br01610,ko00000,ko00001,ko00002,ko01009,ko03011	-	-	-	Viridiplantae	37I7K@33090,3GDA6@35493,3KW2I@4447,COG0256@1,KOG0875@2759	NA|NA|NA	J	60S ribosomal protein	sp|Q8LBI1|RL51_ARATH 60S ribosomal protein L5-1 OS=Arabidopsis thaliana OX=3702 GN=ATL5 PE=1 SV=2	tr|A0A2H3YML7|A0A2H3YML7_PHODC 60S ribosomal protein L5-like OS=Phoenix dactylifera OX=42345 GN=LOC103715029 PE=3 SV=1	gi|743815223|ref|XP_010930276.1| PREDICTED: 60S ribosomal protein L5 [Elaeis guineensis]	AT5G39740.1 pep:known chromosome:TAIR10:5:15903296:15905464:1 gene:AT5G39740 transcript:AT5G39740.1 description:"60S ribosomal protein L5-2"	-	-	G3DSA:3.30.420.100	PF17144 Ribosomal large subunit proteins 60S L5, and 50S L18	TRANSMEMBRANE Region of a membrane-bound protein predicted to be embedded in the membrane.;CYTOPLASMIC_DOMAIN Region of a membrane-bound protein predicted to be outside the membrane, in the cytoplasm.;NON_CYTOPLASMIC_DOMAIN Region of a membrane-bound protein predicted to be outside the membrane, in the extracellular region.	PR00058 Ribosomal protein L5 signature	-	SSF53137	-
Cicha01G0008000	3988.XP_002514779.1	1.3e-67	262.7	fabids	-	-	-	-	-	-	-	-	-	-	-	-	Viridiplantae	28PIB@1,2QW6E@2759,37IG5@33090,3G8NI@35493,4JFDK@91835	NA|NA|NA	-	-	-	tr|A0A3S3PSF9|A0A3S3PSF9_9MAGN JHL23J11.5 OS=Cinnamomum micranthum f. kanehirae OX=337451 GN=CKAN_00009600 PE=4 SV=1	gi|566191522|ref|XP_002315113.2| hypothetical protein POPTR_0010s18640g [Populus trichocarpa]	AT3G02640.1 pep:known chromosome:TAIR10:3:564884:565708:-1 gene:AT3G02640 transcript:AT3G02640.1 description:"unknown protein\x3b BEST Arabidopsis thaliana protein match is\x3a unknown protein (TAIR\x3aAT5G16250.1)\x3b Has 96 Blast hits to 96 proteins in 16 species\x3a Archae - 0\x3b Bacteria - 0\x3b Metazoa - 0\x3b Fungi - 0\x3b Plants - 95\x3b Viruses - 0\x3b Other Eukaryotes - 1 (source /.../ …	-	-	-	-	TRANSMEMBRANE Region of a membrane-bound protein predicted to be embedded in the membrane.;CYTOPLASMIC_DOMAIN Region of a membrane-bound protein predicted to be outside the membrane, in the cytoplasm.;NON_CYTOPLASMIC_DOMAIN Region of a membrane-bound protein predicted to be outside the membrane, in the extracellular region.	-	-	-	-
Cicha01G0008100	3988.XP_002524580.1	1.3e-50	205.7	fabids	-	-	-	-	-	-	-	-	-	-	-	-	Viridiplantae	2CY3M@1,2S1SP@2759,37V9P@33090,3GJWF@35493,4JUGZ@91835	NA|NA|NA	S	protein At4g08330, chloroplastic-like	sp|Q9STN5|Y4833_ARATH Uncharacterized protein At4g08330, chloroplastic OS=Arabidopsis thaliana OX=3702 GN=At4g08330 PE=1 SV=1	tr|A0A443N066|A0A443N066_9MAGN Uncharacterized protein OS=Cinnamomum micranthum f. kanehirae OX=337451 GN=CKAN_00009700 PE=4 SV=1	gi|255567198|ref|XP_002524580.1| conserved hypothetical protein [Ricinus communis]	AT4G08330.1 pep:known chromosome:TAIR10:4:5255120:5256704:-1 gene:AT4G08330 transcript:AT4G08330.1 description:"Uncharacterized protein At4g08330, chloroplastic"	-	-	G3DSA:2.170.150.20	-	-	-	-	-	-
Cicha01G0008200	4641.GSMUA_Achr8P28940_001	7e-68	264.6	Liliopsida	-	-	-	K10268~FBXL2_20:F-box and leucine-rich repeat protein 2/20	-	-	-	-	ko00000,ko04121	-	-	-	Viridiplantae	37Q26@33090,3GBPR@35493,3KUHD@4447,KOG1947@1,KOG1947@2759	NA|NA|NA	S	Leucine Rich repeat	sp|Q9SRR1|FBL12_ARATH F-box/LRR-repeat protein 12 OS=Arabidopsis thaliana OX=3702 GN=FBL12 PE=2 SV=1	tr|A0A426YQY7|A0A426YQY7_ENSVE Uncharacterized protein OS=Ensete ventricosum OX=4639 GN=B296_00024345 PE=4 SV=1	gi|695053863|ref|XP_009415039.1| PREDICTED: F-box/LRR-repeat protein 12 [Musa acuminata subsp. malaccensis]	AT3G07550.1 pep:known chromosome:TAIR10:3:2409477:2411294:1 gene:AT3G07550 transcript:AT3G07550.1 description:"F-box/LRR-repeat protein 12"	-	-	G3DSA:1.20.1280.50;G3DSA:3.80.10.10	PF13516 Leucine Rich repeat	-	-	SM00367	SSF81383;SSF52047	-
Cicha01G0008300	3983.cassava4.1_009099m	6.4e-197	693.3	fabids	-	GO:0005575~cellular_component; GO:0005622~intracellular anatomical structure; GO:0005623~obsolete cell; GO:0005737~cytoplasm; GO:0009507~chloroplast; GO:0009536~plastid; GO:0043226~organelle; GO:0043227~membrane-bounded organelle; GO:0043229~intracellular organelle; GO:0043231~intracellular membrane-bounded organelle; GO:0044424~obsolete intracellular part; GO:0044444~obsolete cytoplasmic part; G…	1.14.19.11,1.14.19.2,1.14.19.26	K03921~FAB2,SSI2,desA1:acyl-[acyl-carrier-protein] desaturase	ko00061~Fatty acid biosynthesis; ko01040~Biosynthesis of unsaturated fatty acids; ko01212~Fatty acid metabolism	-	R03370,R08161,R11108,R11109	RC00917	ko00000,ko00001,ko01000,ko01004	-	-	-	Viridiplantae	2CMRB@1,2QRJK@2759,37NPZ@33090,3GBKH@35493,4JDC7@91835	NA|NA|NA	C	Introduction of a cis double bond between carbons of the acyl chain	sp|P22337|STAD_RICCO Stearoyl-[acyl-carrier-protein] 9-desaturase, chloroplastic OS=Ricinus communis OX=3988 PE=1 SV=1	tr|A0A443N055|A0A443N055_9MAGN Acyl-[acyl-carrier-protein] desaturase OS=Cinnamomum micranthum f. kanehirae OX=337451 GN=CKAN_00009800 PE=3 SV=1	gi|6525057|gb|AAF15308.1| stearoyl-acyl-carrier-protein desaturase [Persea americana]	AT2G43710.1 pep:known chromosome:TAIR10:2:18119956:18122889:1 gene:AT2G43710 transcript:AT2G43710.1 description:"Acyl-"	cd01050 Acyl_ACP_Desat	-	G3DSA:1.10.620.20	PF03405 Fatty acid desaturase	-	-	-	SSF47240	-
Cicha01G0008400	4432.XP_010242710.1	6.3e-117	427.9	Streptophyta	-	-	-	-	-	-	-	-	-	-	-	-	Viridiplantae	2CRVQ@1,2R9C0@2759,37PWM@33090,3GE7M@35493	NA|NA|NA	S	IQ-domain	sp|Q8LPG9|IQD14_ARATH Protein IQ-DOMAIN 14 OS=Arabidopsis thaliana OX=3702 GN=IQD14 PE=1 SV=1	tr|A0A3S3M283|A0A3S3M283_9MAGN IQ motif OS=Cinnamomum micranthum f. kanehirae OX=337451 GN=CKAN_00010100 PE=4 SV=1	gi|802553851|ref|XP_012065034.1| PREDICTED: protein IQ-DOMAIN 14 [Jatropha curcas]	AT3G59690.1 pep:known chromosome:TAIR10:3:22048754:22051673:1 gene:AT3G59690 transcript:AT3G59690.1 description:"IQ-domain 13"	-	-	G3DSA:1.20.5.190	PF00612 IQ calmodulin-binding motif;PF13178 Protein of unknown function (DUF4005)	-	-	SM00015	-	-
Cicha01G0008500	4432.XP_010258471.1	3.1e-44	184.9	Streptophyta	-	-	-	-	-	-	-	-	-	-	-	-	Viridiplantae	2C0I1@1,2QVEI@2759,37QR7@33090,3GH5X@35493	NA|NA|NA	-	-	-	tr|A0A443N057|A0A443N057_9MAGN Uncharacterized protein OS=Cinnamomum micranthum f. kanehirae OX=337451 GN=CKAN_00010200 PE=4 SV=1	gi|720007923|ref|XP_010258471.1| PREDICTED: uncharacterized protein LOC104598228 [Nelumbo nucifera]	AT3G59680.2 pep:known chromosome:TAIR10:3:22044088:22046040:1 gene:AT3G59680 transcript:AT3G59680.2 description:"unknown protein\x3b Has 34 Blast hits to 34 proteins in 10 species\x3a Archae - 0\x3b Bacteria - 0\x3b Metazoa - 0\x3b Fungi - 0\x3b Plants - 34\x3b Viruses - 0\x3b Other Eukaryotes - 0 (source\x3a NCBI BLink)."	-	-	-	-	-	-	-	-	-
Cicha01G0008600	4155.Migut.H00988.1.p	1.6e-51	208.8	asterids	-	GO:0000323~lytic vacuole; GO:0000325~plant-type vacuole; GO:0005575~cellular_component; GO:0005622~intracellular anatomical structure; GO:0005623~obsolete cell; GO:0005737~cytoplasm; GO:0005764~lysosome; GO:0005765~lysosomal membrane; GO:0005768~endosome; GO:0005770~late endosome; GO:0005773~vacuole; GO:0005774~vacuolar membrane; GO:0005911~cell-cell junction; GO:0006810~transport; GO:0006906~ves…	-	-	-	-	-	-	ko00000,ko00001,ko04131	-	-	-	Viridiplantae	37K0S@33090,3GB1Y@35493,44B7K@71274,KOG2063@1,KOG2063@2759	NA|NA|NA	U	Vacuolar sorting protein 39 domain 2	sp|Q8L5Y0|VPS39_ARATH Vacuolar sorting protein 39 OS=Arabidopsis thaliana OX=3702 GN=VPS39 PE=1 SV=1	tr|A0A3S3N812|A0A3S3N812_9MAGN Vam6/Vps39-like protein OS=Cinnamomum micranthum f. kanehirae OX=337451 GN=CKAN_02345000 PE=4 SV=1	gi|802592543|ref|XP_012071642.1| PREDICTED: vam6/Vps39-like protein [Jatropha curcas]	AT4G36630.1 pep:known chromosome:TAIR10:4:17271819:17276616:-1 gene:AT4G36630 transcript:AT4G36630.1 description:"Vacuolar sorting protein 39"	-	-	G3DSA:1.25.40.10	-	-	-	-	-	-
Cicha01G0008700	4432.XP_010268219.1	2.7e-130	473.4	Streptophyta	-	-	-	K13459~RPS2:disease resistance protein RPS2	ko04626~Plant-pathogen interaction	-	-	-	ko00000,ko00001	-	-	-	Viridiplantae	37NHB@33090,3GEJ8@35493,KOG4658@1,KOG4658@2759	NA|NA|NA	T	Belongs to the disease resistance NB-LRR family	sp|O81825|DRL28_ARATH Probable disease resistance protein At4g27220 OS=Arabidopsis thaliana OX=3702 GN=At4g27220 PE=2 SV=1	tr|A0A3S3MDS2|A0A3S3MDS2_9MAGN Putative disease resistance protein OS=Cinnamomum micranthum f. kanehirae OX=337451 GN=CKAN_00010500 PE=3 SV=1	gi|720039179|ref|XP_010268219.1| PREDICTED: probable disease resistance protein At4g27220 [Nelumbo nucifera]	AT4G27220.1 pep:known chromosome:TAIR10:4:13633953:13636712:-1 gene:AT4G27220 transcript:AT4G27220.1 description:"Probable disease resistance protein At4g27220"	-	Coil	G3DSA:1.10.10.10;G3DSA:1.10.20.10;G3DSA:3.80.10.10	PF13855 Leucine rich repeat;PF00931 NB-ARC domain	-	PR00364 Disease resistance protein signature	SM00382	SSF52058;SSF52540	-
Cicha01G0008800	3847.GLYMA17G17860.1	2.7e-09	67.8	fabids	-	-	-	-	-	-	-	-	-	-	-	-	Viridiplantae	2C5BB@1,2S9CN@2759,37X13@33090,3GKX8@35493,4JQWV@91835	NA|NA|NA	S	Late embryogenesis abundant protein 18	-	tr|A0A443Q3R7|A0A443Q3R7_9MAGN LEA_6 domain-containing protein OS=Cinnamomum micranthum f. kanehirae OX=337451 GN=CKAN_02713400 PE=4 SV=1	gi|312599843|gb|ADQ91847.1| late embryogenesis abundant protein group 8 protein [Arachis hypogaea]	AT2G23110.1 pep:known chromosome:TAIR10:2:9840456:9841046:1 gene:AT2G23110 transcript:AT2G23110.1 description:"Late embryogenesis abundant protein, group 6"	-	-	-	PF10714 Late embryogenesis abundant protein 18	-	-	-	-	-
Cicha01G0008900	3694.POPTR_0013s00710.1	1.3e-32	145.2	fabids	-	-	-	-	-	-	-	-	-	-	-	-	Viridiplantae	2QQ71@2759,37JHS@33090,3GB7W@35493,4JRFK@91835,COG2273@1	NA|NA|NA	G	Catalyzes xyloglucan endohydrolysis (XEH) and or endotransglycosylation (XET). Cleaves and religates xyloglucan polymers, an essential constituent of the primary cell wall, and thereby participates in cell wall construction of growing tissues	sp|Q38910|XTH23_ARATH Probable xyloglucan endotransglucosylase/hydrolase protein 23 OS=Arabidopsis thaliana OX=3702 GN=XTH23 PE=2 SV=1	tr|A0A6A2WND1|A0A6A2WND1_HIBSY Putative xyloglucan endotransglucosylase/hydrolase protein 25 OS=Hibiscus syriacus OX=106335 GN=F3Y22_tig00116939pilonHSYRG00206 PE=4 SV=1	gi|566198694|ref|XP_002318936.2| putative xyloglucan endotransglycosylase family protein [Populus trichocarpa]	AT4G25810.1 pep:known chromosome:TAIR10:4:13128643:13129884:1 gene:AT4G25810 transcript:AT4G25810.1 description:"Probable xyloglucan endotransglucosylase/hydrolase protein 23"	-	-	G3DSA:2.60.120.200	PF00722 Glycosyl hydrolases family 16	-	-	-	SSF49899	-
Cicha01G0009000	42345.XP_008775839.1	9.4e-95	354	Liliopsida	-	GO:0000323~lytic vacuole; GO:0000325~plant-type vacuole; GO:0005575~cellular_component; GO:0005622~intracellular anatomical structure; GO:0005623~obsolete cell; GO:0005737~cytoplasm; GO:0005764~lysosome; GO:0005765~lysosomal membrane; GO:0005768~endosome; GO:0005770~late endosome; GO:0005773~vacuole; GO:0005774~vacuolar membrane; GO:0005911~cell-cell junction; GO:0006810~transport; GO:0006906~ves…	-	-	-	-	-	-	ko00000,ko00001,ko04131	-	-	-	Viridiplantae	37K0S@33090,3GB1Y@35493,3KW9Q@4447,KOG2063@1,KOG2063@2759	NA|NA|NA	U	Vacuolar sorting protein 39 domain 1	sp|Q8L5Y0|VPS39_ARATH Vacuolar sorting protein 39 OS=Arabidopsis thaliana OX=3702 GN=VPS39 PE=1 SV=1	tr|A0A3S3N812|A0A3S3N812_9MAGN Vam6/Vps39-like protein OS=Cinnamomum micranthum f. kanehirae OX=337451 GN=CKAN_02345000 PE=4 SV=1	gi|672114195|ref|XP_008775839.1| PREDICTED: LOW QUALITY PROTEIN: vam6/Vps39-like protein [Phoenix dactylifera]	AT4G36630.1 pep:known chromosome:TAIR10:4:17271819:17276616:-1 gene:AT4G36630 transcript:AT4G36630.1 description:"Vacuolar sorting protein 39"	-	-	G3DSA:2.130.10.10	-	-	-	-	SSF50978	-
Cicha01G0009100	-	-	-	-	-	-	-	-	-	-	-	-	-	-	-	-	-	-	-	-	-	-	-	-	-	-	-	-	-	TRANSMEMBRANE Region of a membrane-bound protein predicted to be embedded in the membrane.;CYTOPLASMIC_DOMAIN Region of a membrane-bound protein predicted to be outside the membrane, in the cytoplasm.;NON_CYTOPLASMIC_DOMAIN Region of a membrane-bound protein predicted to be outside the membrane, in the extracellular region.	-	-	-	-
Cicha01G0009200	3641.EOY04944	1.2e-22	112.8	Streptophyta	-	-	-	-	-	-	-	-	-	-	-	-	Viridiplantae	37HM6@33090,3G956@35493,COG2513@1,KOG1260@2759	NA|NA|NA	C	Petal death protein	-	tr|A0A3S3PRD2|A0A3S3PRD2_9MAGN 2,3-dimethylmalate lyase OS=Cinnamomum micranthum f. kanehirae OX=337451 GN=CKAN_00018200 PE=4 SV=1	gi|590655546|ref|XP_007034019.1| Phosphoenolpyruvate carboxylase family protein isoform 2 [Theobroma cacao]	AT2G43180.1 pep:known chromosome:TAIR10:2:17953497:17955829:-1 gene:AT2G43180 transcript:AT2G43180.1 description:"Phosphoenolpyruvate carboxylase family protein"	-	-	-	-	-	-	-	-	-
Cicha01G0009300	42345.XP_008790582.1	1.8e-30	137.9	Liliopsida	-	GO:0003674~molecular_function; GO:0003676~nucleic acid binding; GO:0003723~RNA binding; GO:0003735~structural constituent of ribosome; GO:0005198~structural molecule activity; GO:0005488~binding; GO:0005575~cellular_component; GO:0005622~intracellular anatomical structure; GO:0005623~obsolete cell; GO:0005737~cytoplasm; GO:0005829~cytosol; GO:0005840~ribosome; GO:0006412~translation; GO:0006518~p…	-	K02923~RP-L38e,RPL38:large subunit ribosomal protein L38e	ko03010~Ribosome	M00177	-	-	br01610,ko00000,ko00001,ko00002,ko03011	-	-	-	Viridiplantae	37VZR@33090,3GK1H@35493,3M1AF@4447,KOG3499@1,KOG3499@2759	NA|NA|NA	J	60S ribosomal protein	sp|O22860|RL38_ARATH 60S ribosomal protein L38 OS=Arabidopsis thaliana OX=3702 GN=RPL38A PE=3 SV=1	tr|A0A3S3NNB0|A0A3S3NNB0_9MAGN 60S ribosomal protein L38-like protein OS=Cinnamomum micranthum f. kanehirae OX=337451 GN=CKAN_00012300 PE=3 SV=1	gi|672133890|ref|XP_008790582.1| PREDICTED: 60S ribosomal protein L38-like [Phoenix dactylifera]	AT3G59540.1 pep:known chromosome:TAIR10:3:21995677:21996836:-1 gene:AT3G59540 transcript:AT3G59540.1 description:"60S ribosomal protein L38"	-	-	-	PF01781 Ribosomal L38e protein family	-	-	-	-	-
Cicha01G0009400	4432.XP_010258859.1	5.2e-134	484.6	Streptophyta	-	-	-	-	-	-	-	-	-	-	-	-	Viridiplantae	37IIM@33090,3GARD@35493,KOG4197@1,KOG4197@2759	NA|NA|NA	S	Pentatricopeptide repeat-containing protein	sp|Q0WP85|PP150_ARATH Pentatricopeptide repeat-containing protein At2g13420, mitochondrial OS=Arabidopsis thaliana OX=3702 GN=At2g13420 PE=2 SV=1	tr|A0A443N077|A0A443N077_9MAGN Pentatricopeptide repeat-containing protein, mitochondrial-like protein OS=Cinnamomum micranthum f. kanehirae OX=337451 GN=CKAN_00012400 PE=4 SV=1	gi|720009182|ref|XP_010258859.1| PREDICTED: pentatricopeptide repeat-containing protein At2g13420, mitochondrial-like [Nelumbo nucifera]	AT5G65820.1 pep:known chromosome:TAIR10:5:26339876:26341789:-1 gene:AT5G65820 transcript:AT5G65820.1 description:"Putative pentatricopeptide repeat-containing protein At5g65820"	-	-	G3DSA:3.30.2320.10	PF01535 PPR repeat;PF13041 PPR repeat family;PF13812 Pentatricopeptide repeat domain	-	-	-	-	TIGR00756 PPR: pentatricopeptide repeat domain
Cicha01G0009500	-	-	-	-	-	-	-	-	-	-	-	-	-	-	-	-	-	-	-	-	-	-	-	-	-	-	-	-	-	TRANSMEMBRANE Region of a membrane-bound protein predicted to be embedded in the membrane.;CYTOPLASMIC_DOMAIN Region of a membrane-bound protein predicted to be outside the membrane, in the cytoplasm.;NON_CYTOPLASMIC_DOMAIN Region of a membrane-bound protein predicted to be outside the membrane, in the extracellular region.	-	-	-	-
Cicha01G0009600	4432.XP_010242743.1	6.1e-145	520.4	Streptophyta	-	GO:0001101~response to acid chemical; GO:0003674~molecular_function; GO:0003824~catalytic activity; GO:0004416~hydroxyacylglutathione hydrolase activity; GO:0005488~binding; GO:0005506~iron ion binding; GO:0005575~cellular_component; GO:0005622~intracellular anatomical structure; GO:0005623~obsolete cell; GO:0005737~cytoplasm; GO:0005739~mitochondrion; GO:0006950~response to stress; GO:0006970~re…	3.1.2.6	K01069~gloB,gloC,HAGH:hydroxyacylglutathione hydrolase	ko00620~Pyruvate metabolism	-	R01736	RC00004,RC00137	ko00000,ko00001,ko01000	-	-	-	Viridiplantae	37IUX@33090,3G9IN@35493,COG0491@1,KOG0813@2759	NA|NA|NA	O	Hydroxyacylglutathione hydrolase	sp|Q8LDW8|GLO2D_ARATH Probable hydroxyacylglutathione hydrolase 2, chloroplastic OS=Arabidopsis thaliana OX=3702 GN=GLX2-4 PE=2 SV=1	tr|A0A3S3LUP0|A0A3S3LUP0_9MAGN Putative hydroxyacylglutathione hydrolase 2, chloroplastic OS=Cinnamomum micranthum f. kanehirae OX=337451 GN=CKAN_00012500 PE=3 SV=1	gi|720082924|ref|XP_010242743.1| PREDICTED: probable hydroxyacylglutathione hydrolase 2, chloroplast isoform X1 [Nelumbo nucifera]	AT1G06130.2 pep:known chromosome:TAIR10:1:1857767:1860698:-1 gene:AT1G06130 transcript:AT1G06130.2 description:"Probable hydroxyacylglutathione hydrolase 2, chloroplast"	cd07723 hydroxyacylglutathione_hydrolase_MBL-fold	-	G3DSA:3.60.15.10	PF16123 Hydroxyacylglutathione hydrolase C-terminus;PF00753 Metallo-beta-lactamase superfamily	SIGNAL_PEPTIDE_N_REGION N-terminal region of a signal peptide.;SIGNAL_PEPTIDE_C_REGION C-terminal region of a signal peptide.;SIGNAL_PEPTIDE Signal peptide region;NON_CYTOPLASMIC_DOMAIN Region of a membrane-bound protein predicted to be outside the membrane, in the extracellular region.;SIGNAL_PEPTIDE_H_REGION Hydrophobic region of a signal peptide.	-	SM00849	SSF56281	TIGR03413 GSH_gloB: hydroxyacylglutathione hydrolase
Cicha01G0009700	29760.VIT_05s0102g01170.t01	1.2e-178	633.3	Streptophyta	-	GO:0005575~cellular_component; GO:0005623~obsolete cell; GO:0005886~plasma membrane; GO:0005911~cell-cell junction; GO:0009506~plasmodesma; GO:0016020~membrane; GO:0030054~cell junction; GO:0044464~obsolete cell part; GO:0055044~symplast; GO:0071944~cell periphery	1.1.1.170	K07748~NSDHL,ERG26:sterol-4alpha-carboxylate 3-dehydrogenase (decarboxylating)	ko00100~Steroid biosynthesis; ko01100~Metabolic pathways	M00101	R07494	RC01163	ko00000,ko00001,ko00002,ko01000	-	-	-	Viridiplantae	37QZ6@33090,3GFUR@35493,COG0451@1,KOG1430@2759,KOG1792@1,KOG1792@2759	NA|NA|NA	EI	3beta-hydroxysteroid-dehydrogenase decarboxylase isoform	sp|A9X4U2|HSDD3_ARATH 3beta-hydroxysteroid-dehydrogenase/decarboxylase isoform 3 OS=Arabidopsis thaliana OX=3702 GN=3BETAHSD/D3 PE=2 SV=2	tr|A0A443N0A6|A0A443N0A6_9MAGN Reticulon-like protein OS=Cinnamomum micranthum f. kanehirae OX=337451 GN=CKAN_00012600 PE=4 SV=1	gi|359478143|ref|XP_002269633.2| PREDICTED: 3beta-hydroxysteroid-dehydrogenase/decarboxylase isoform 3 [Vitis vinifera]	AT2G43420.1 pep:known chromosome:TAIR10:2:18031268:18035098:-1 gene:AT2G43420 transcript:AT2G43420.1 description:"3beta-hydroxysteroid-dehydrogenase/decarboxylase isoform 3"	-	-	G3DSA:3.40.50.720	PF02453 Reticulon;PF01073 3-beta hydroxysteroid dehydrogenase/isomerase family	TRANSMEMBRANE Region of a membrane-bound protein predicted to be embedded in the membrane.;CYTOPLASMIC_DOMAIN Region of a membrane-bound protein predicted to be outside the membrane, in the cytoplasm.;NON_CYTOPLASMIC_DOMAIN Region of a membrane-bound protein predicted to be outside the membrane, in the extracellular region.	-	-	SSF51735	-
Cicha01G0009800	4432.XP_010258526.1	2.6e-135	488.4	Streptophyta	-	-	-	-	-	-	-	-	-	-	-	-	Viridiplantae	28KGH@1,2QSXQ@2759,37RK7@33090,3G88G@35493	NA|NA|NA	S	Protein ENHANCED DISEASE RESISTANCE	sp|Q8VZF6|EDR2L_ARATH Protein ENHANCED DISEASE RESISTANCE 2-like OS=Arabidopsis thaliana OX=3702 GN=EDR2L PE=2 SV=1	tr|A0A3S3MNI3|A0A3S3MNI3_9MAGN Protein ENHANCED DISEASE RESISTANCE 2-like protein OS=Cinnamomum micranthum f. kanehirae OX=337451 GN=CKAN_00012700 PE=4 SV=1	gi|720008101|ref|XP_010258526.1| PREDICTED: protein ENHANCED DISEASE RESISTANCE 2-like [Nelumbo nucifera]	AT1G06050.1 pep:known chromosome:TAIR10:1:1830605:1832555:-1 gene:AT1G06050 transcript:AT1G06050.1 description:"Protein of unknown function (DUF1336)"	-	-	-	PF07059 Protein of unknown function (DUF1336)	-	-	-	-	-
Cicha01G0009900	29760.VIT_04s0023g00800.t01	2.3e-152	545.4	Streptophyta	-	-	-	-	-	-	-	-	-	-	-	-	Viridiplantae	37NEA@33090,3G8M0@35493,COG5200@1,KOG0796@2759	NA|NA|NA	A	RNA-binding protein Luc7-like	sp|Q9NQ29|LUC7L_HUMAN Putative RNA-binding protein Luc7-like 1 OS=Homo sapiens OX=9606 GN=LUC7L PE=1 SV=1	tr|A0A3S3PSI2|A0A3S3PSI2_9MAGN Putative RNA-binding protein Luc7-like protein 2 isoform X2 OS=Cinnamomum micranthum f. kanehirae OX=337451 GN=CKAN_00012800 PE=4 SV=1	gi|147792792|emb|CAN71034.1| hypothetical protein VITISV_000356 [Vitis vinifera]	AT5G17440.1 pep:known chromosome:TAIR10:5:5749762:5753643:1 gene:AT5G17440 transcript:AT5G17440.1 description:"LUC7 related protein"	-	Coil	-	PF03194 LUC7 N_terminus	-	-	-	-	-
Cicha01G0010000	4432.XP_010268262.1	2.4e-108	399.8	Streptophyta	-	-	-	-	-	-	-	-	-	-	-	-	Viridiplantae	28XMC@1,2R4EM@2759,37QKZ@33090,3GAZG@35493	NA|NA|NA	-	-	-	tr|A0A3S4N2I9|A0A3S4N2I9_9MAGN Uncharacterized protein OS=Cinnamomum micranthum f. kanehirae OX=337451 GN=CKAN_00012900 PE=4 SV=1	gi|720039320|ref|XP_010268262.1| PREDICTED: uncharacterized protein LOC104605271 [Nelumbo nucifera]	AT5G40520.2 pep:known chromosome:TAIR10:5:16231254:16234316:-1 gene:AT5G40520 transcript:AT5G40520.2 description:"unknown protein\x3b Has 3679 Blast hits to 2474 proteins in 390 species\x3a Archae - 10\x3b Bacteria - 571\x3b Metazoa - 1012\x3b Fungi - 528\x3b Plants - 214\x3b Viruses - 74\x3b Other Eukaryotes - 1270 (source\x3a NCBI BLink)."	-	-	-	-	-	-	-	-	-
Cicha01G0010100	3988.XP_002510612.1	9.1e-17	94.7	fabids	-	-	-	-	-	-	-	-	-	-	-	-	Viridiplantae	2EP5Q@1,2SSEE@2759,380HT@33090,3GQDV@35493,4JVR2@91835	NA|NA|NA	S	Protein of unknown function (DUF295)	-	tr|A0A3S4NCM8|A0A3S4NCM8_9MAGN F-box protein SKIP23-like protein OS=Cinnamomum micranthum f. kanehirae OX=337451 GN=CKAN_00378200 PE=4 SV=1	-	-	-	-	G3DSA:1.20.1280.50	PF03478 Protein of unknown function (DUF295)	-	-	-	-	-
Cicha01G0010200	4432.XP_010268261.1	6.2e-114	417.5	Streptophyta	-	-	-	-	-	-	-	-	-	-	-	-	Viridiplantae	37N2H@33090,3GHF9@35493,KOG4293@1,KOG4293@2759	NA|NA|NA	T	Cytochrome b561 and DOMON domain-containing protein	sp|Q0WRW8|B561K_ARATH Cytochrome b561 and DOMON domain-containing protein At3g07570 OS=Arabidopsis thaliana OX=3702 GN=At3g07570 PE=2 SV=1	tr|A0A3S3M2A5|A0A3S3M2A5_9MAGN Cytochrome b561 and DOMON domain-containing-like protein OS=Cinnamomum micranthum f. kanehirae OX=337451 GN=CKAN_00013300 PE=4 SV=1	gi|720039310|ref|XP_010268261.1| PREDICTED: cytochrome b561 and DOMON domain-containing protein At3g07570-like [Nelumbo nucifera]	AT3G07570.1 pep:known chromosome:TAIR10:3:2418049:2420296:-1 gene:AT3G07570 transcript:AT3G07570.1 description:"Cytochrome b561 and DOMON domain-containing protein At3g07570"	cd09631 DOMON_DOH;cd08760 Cyt_b561_FRRS1_like	-	G3DSA:2.60.40.1210	PF03188 Eukaryotic cytochrome b561;PF03351 DOMON domain	SIGNAL_PEPTIDE_N_REGION N-terminal region of a signal peptide.;TRANSMEMBRANE Region of a membrane-bound protein predicted to be embedded in the membrane.;SIGNAL_PEPTIDE_H_REGION Hydrophobic region of a signal peptide.;SIGNAL_PEPTIDE_C_REGION C-terminal region of a signal peptide.;SIGNAL_PEPTIDE Signal peptide region;NON_CYTOPLASMIC_DOMAIN Region of a membrane-bound protein predicted to be outside…	-	SM00665;SM00664	-	-
Cicha01G0010300	4432.XP_010268253.1	3.2e-192	677.9	Streptophyta	-	GO:0003674~molecular_function; GO:0005096~GTPase activator activity; GO:0005488~binding; GO:0005515~protein binding; GO:0005575~cellular_component; GO:0005622~intracellular anatomical structure; GO:0005623~obsolete cell; GO:0005737~cytoplasm; GO:0005794~Golgi apparatus; GO:0006810~transport; GO:0006886~intracellular protein transport; GO:0008047~enzyme activator activity; GO:0008104~protein local…	-	K20360~TBC1D22,GYP1:TBC1 domain family member 2	-	-	-	-	ko00000,ko04131	-	-	-	Viridiplantae	37PJA@33090,3G7PA@35493,KOG1092@1,KOG1092@2759	NA|NA|NA	U	TBC1 domain family member	sp|Q9NU19|TB22B_HUMAN TBC1 domain family member 22B OS=Homo sapiens OX=9606 GN=TBC1D22B PE=1 SV=3	tr|A0A1U8AKK5|A0A1U8AKK5_NELNU TBC1 domain family member 22B OS=Nelumbo nucifera OX=4432 GN=LOC104605264 PE=4 SV=1	gi|720039293|ref|XP_010268253.1| PREDICTED: TBC1 domain family member 22B [Nelumbo nucifera]	AT2G30710.1 pep:known chromosome:TAIR10:2:13085886:13089261:-1 gene:AT2G30710 transcript:AT2G30710.1 description:"Ypt/Rab-GAP domain of gyp1p superfamily protein"	-	-	G3DSA:1.10.8.270;G3DSA:1.10.10.750	PF00566 Rab-GTPase-TBC domain	-	-	SM00164	SSF47923	-
Cicha01G0010400	218851.Aquca_022_00192.1	1.1e-58	235	Streptophyta	-	-	-	-	-	-	-	-	-	-	-	-	Viridiplantae	2CXK1@1,2RY48@2759,37TVD@33090,3GAE2@35493	NA|NA|NA	S	UPF0481 protein	sp|Q9SD53|Y3720_ARATH UPF0481 protein At3g47200 OS=Arabidopsis thaliana OX=3702 GN=At3g47200 PE=2 SV=1	tr|A0A443N073|A0A443N073_9MAGN UPF0481 protein OS=Cinnamomum micranthum f. kanehirae OX=337451 GN=CKAN_00011200 PE=4 SV=1	gi|734411869|gb|KHN36255.1| UPF0481 protein [Glycine soja]	AT3G50120.1 pep:known chromosome:TAIR10:3:18585000:18587312:-1 gene:AT3G50120 transcript:AT3G50120.1 description:"Plant protein of unknown function (DUF247)"	-	-	-	PF03140 Plant protein of unknown function	TRANSMEMBRANE Region of a membrane-bound protein predicted to be embedded in the membrane.;CYTOPLASMIC_DOMAIN Region of a membrane-bound protein predicted to be outside the membrane, in the cytoplasm.;NON_CYTOPLASMIC_DOMAIN Region of a membrane-bound protein predicted to be outside the membrane, in the extracellular region.	-	-	-	-
Cicha01G0010500	-	-	-	-	-	-	-	-	-	-	-	-	-	-	-	-	-	-	-	-	-	-	-	-	-	-	-	-	-	-	-	-	-	-
Cicha01G0010600	13333.ERN04936	8.6e-30	136	Streptophyta	-	GO:0000266~mitochondrial fission; GO:0000902~cell morphogenesis; GO:0000904~cell morphogenesis involved in differentiation; GO:0001101~response to acid chemical; GO:0003674~molecular_function; GO:0003824~catalytic activity; GO:0003924~GTPase activity; GO:0005488~binding; GO:0005515~protein binding; GO:0005575~cellular_component; GO:0005622~intracellular anatomical structure; GO:0005623~obsolete c…	3.6.5.5	K01528~DNM1_3:dynamin 1/3	ko04144~Endocytosis	-	-	-	ko00000,ko00001,ko01000,ko04131,ko04147	-	-	-	Viridiplantae	37SAS@33090,3GD8R@35493,COG0699@1,KOG0446@2759	NA|NA|NA	U	Belongs to the TRAFAC class dynamin-like GTPase superfamily. Dynamin Fzo YdjA family	sp|Q9LQ55|DRP2B_ARATH Dynamin-2B OS=Arabidopsis thaliana OX=3702 GN=DRP2B PE=1 SV=2	tr|A0A3S3N5R1|A0A3S3N5R1_9MAGN Dynamin-2A isoform X1 OS=Cinnamomum micranthum f. kanehirae OX=337451 GN=CKAN_01477000 PE=3 SV=1	gi|743808032|ref|XP_010928239.1| PREDICTED: dynamin-2A-like isoform X1 [Elaeis guineensis]	AT1G59610.1 pep:known chromosome:TAIR10:1:21893221:21901086:1 gene:AT1G59610 transcript:AT1G59610.1 description:"Dynamin-2B"	-	-	-	-	-	-	-	-	-
Cicha01G0010700	4432.XP_010247878.1	5.5e-261	907.1	Streptophyta	-	GO:0003674~molecular_function; GO:0003824~catalytic activity; GO:0004672~protein kinase activity; GO:0004674~protein serine/threonine kinase activity; GO:0005488~binding; GO:0005515~protein binding; GO:0005516~calmodulin binding; GO:0005575~cellular_component; GO:0005623~obsolete cell; GO:0005886~plasma membrane; GO:0006464~cellular protein modification process; GO:0006468~protein phosphorylation…	-	-	-	-	-	-	-	-	-	-	Viridiplantae	28N2H@1,2QUMK@2759,37SCY@33090,3GA3W@35493	NA|NA|NA	T	serine threonine-protein kinase	sp|O64477|Y2913_ARATH G-type lectin S-receptor-like serine/threonine-protein kinase At2g19130 OS=Arabidopsis thaliana OX=3702 GN=At2g19130 PE=2 SV=1	tr|A0A3S3MVZ3|A0A3S3MVZ3_9MAGN Receptor-like serine/threonine-protein kinase OS=Cinnamomum micranthum f. kanehirae OX=337451 GN=CKAN_02008100 PE=3 SV=1	gi|743881657|ref|XP_010908956.1| PREDICTED: G-type lectin S-receptor-like serine/threonine-protein kinase At2g19130 [Elaeis guineensis]	AT2G19130.1 pep:known chromosome:TAIR10:2:8293682:8296275:1 gene:AT2G19130 transcript:AT2G19130.1 description:"G-type lectin S-receptor-like serine/threonine-protein kinase At2g19130"	cd01098 PAN_AP_plant;cd00028 B_lectin	-	G3DSA:2.90.10.10;G3DSA:3.30.200.20;G3DSA:3.50.4.10;G3DSA:1.10.510.10	PF00954 S-locus glycoprotein domain;PF00069 Protein kinase domain;PF01453 D-mannose binding lectin;PF08276 PAN-like domain	SIGNAL_PEPTIDE_N_REGION N-terminal region of a signal peptide.;TRANSMEMBRANE Region of a membrane-bound protein predicted to be embedded in the membrane.;SIGNAL_PEPTIDE_H_REGION Hydrophobic region of a signal peptide.;SIGNAL_PEPTIDE_C_REGION C-terminal region of a signal peptide.;SIGNAL_PEPTIDE Signal peptide region;NON_CYTOPLASMIC_DOMAIN Region of a membrane-bound protein predicted to be outside…	-	SM00473;SM00108;SM00220	SSF51110;SSF57414;SSF56112	-
Cicha01G0010800	218851.Aquca_022_00192.1	8.1e-79	301.2	Streptophyta	-	-	-	-	-	-	-	-	-	-	-	-	Viridiplantae	2CXK1@1,2RY48@2759,37TVD@33090,3GAE2@35493	NA|NA|NA	S	UPF0481 protein	-	tr|A0A443N073|A0A443N073_9MAGN UPF0481 protein OS=Cinnamomum micranthum f. kanehirae OX=337451 GN=CKAN_00011200 PE=4 SV=1	gi|225438811|ref|XP_002278393.1| PREDICTED: UPF0481 protein At3g47200 [Vitis vinifera]	AT3G50170.1 pep:known chromosome:TAIR10:3:18601755:18603793:-1 gene:AT3G50170 transcript:AT3G50170.1 description:"Plant protein of unknown function (DUF247)"	-	-	-	PF03140 Plant protein of unknown function	-	-	-	-	-
Cicha01G0010900	218851.Aquca_022_00192.1	7.1e-71	274.6	Streptophyta	-	-	-	-	-	-	-	-	-	-	-	-	Viridiplantae	2CXK1@1,2RY48@2759,37TVD@33090,3GAE2@35493	NA|NA|NA	S	UPF0481 protein	sp|Q9SD53|Y3720_ARATH UPF0481 protein At3g47200 OS=Arabidopsis thaliana OX=3702 GN=At3g47200 PE=2 SV=1	tr|A0A443N073|A0A443N073_9MAGN UPF0481 protein OS=Cinnamomum micranthum f. kanehirae OX=337451 GN=CKAN_00011200 PE=4 SV=1	gi|802644010|ref|XP_012079299.1| PREDICTED: UPF0481 protein At3g47200 isoform X2 [Jatropha curcas]	AT3G50120.1 pep:known chromosome:TAIR10:3:18585000:18587312:-1 gene:AT3G50120 transcript:AT3G50120.1 description:"Plant protein of unknown function (DUF247)"	-	-	-	PF03140 Plant protein of unknown function	-	-	-	-	-
Cicha01G0011000	218851.Aquca_022_00192.1	1.6e-89	337	Streptophyta	-	-	-	-	-	-	-	-	-	-	-	-	Viridiplantae	2CXK1@1,2RY48@2759,37TVD@33090,3GAE2@35493	NA|NA|NA	S	UPF0481 protein	sp|Q9SD53|Y3720_ARATH UPF0481 protein At3g47200 OS=Arabidopsis thaliana OX=3702 GN=At3g47200 PE=2 SV=1	tr|A0A443N073|A0A443N073_9MAGN UPF0481 protein OS=Cinnamomum micranthum f. kanehirae OX=337451 GN=CKAN_00011200 PE=4 SV=1	gi|802644008|ref|XP_012079298.1| PREDICTED: UPF0481 protein At3g47200 isoform X1 [Jatropha curcas]	AT3G50170.1 pep:known chromosome:TAIR10:3:18601755:18603793:-1 gene:AT3G50170 transcript:AT3G50170.1 description:"Plant protein of unknown function (DUF247)"	-	-	-	PF03140 Plant protein of unknown function	TRANSMEMBRANE Region of a membrane-bound protein predicted to be embedded in the membrane.;CYTOPLASMIC_DOMAIN Region of a membrane-bound protein predicted to be outside the membrane, in the cytoplasm.;NON_CYTOPLASMIC_DOMAIN Region of a membrane-bound protein predicted to be outside the membrane, in the extracellular region.	-	-	-	-
Cicha01G0011100	4432.XP_010268198.1	5.3e-236	823.5	Streptophyta	-	-	-	K15026~EIF2A:translation initiation factor 2A	-	-	-	-	ko00000,ko03012,ko03019	-	-	-	Viridiplantae	37J2H@33090,3GAW8@35493,COG5354@1,KOG2315@2759	NA|NA|NA	J	translation initiation factor binding	sp|O74965|EIF2A_SCHPO Eukaryotic translation initiation factor 2A OS=Schizosaccharomyces pombe (strain 972 / ATCC 24843) OX=284812 GN=SPBC4B4.04 PE=1 SV=1	tr|A0A3S3MDU4|A0A3S3MDU4_9MAGN Eukaryotic translation initiation factor 2A OS=Cinnamomum micranthum f. kanehirae OX=337451 GN=CKAN_00013700 PE=3 SV=1	gi|743765136|ref|XP_010912787.1| PREDICTED: LOW QUALITY PROTEIN: eukaryotic translation initiation factor 2A [Elaeis guineensis]	AT1G73180.1 pep:known chromosome:TAIR10:1:27517916:27521649:1 gene:AT1G73180 transcript:AT1G73180.1 description:"Eukaryotic translation initiation factor eIF2A family protein"	-	-	G3DSA:2.130.10.10	PF08662 Eukaryotic translation initiation factor eIF2A	-	-	-	SSF82171	-
Cicha01G0011200	3641.EOY04682	9.3e-59	232.6	Streptophyta	-	-	-	K17424~MRPL43:large subunit ribosomal protein L43	-	-	-	-	br01610,ko00000,ko03011	-	-	-	Viridiplantae	37UEP@33090,3GIKE@35493,KOG3445@1,KOG3445@2759	NA|NA|NA	J	ribosomal protein L51	-	tr|A0A443N0F1|A0A443N0F1_9MAGN 54S ribosomal protein L51, mitochondrial OS=Cinnamomum micranthum f. kanehirae OX=337451 GN=CKAN_00013800 PE=4 SV=1	gi|590654633|ref|XP_007033756.1| Mitochondrial ribosomal protein L51/S25/CI-B8 family protein [Theobroma cacao]	AT3G59650.1 pep:known chromosome:TAIR10:3:22033131:22034157:1 gene:AT3G59650 transcript:AT3G59650.1 description:"mitochondrial ribosomal protein L51/S25/CI-B8 family protein"	-	-	G3DSA:3.40.30.10	PF05047 Mitochondrial ribosomal protein L51 / S25 / CI-B8 domain	-	-	SM00916	SSF52833	-
Cicha01G0011300	42345.XP_008788190.1	1.3e-131	476.1	Liliopsida	-	GO:0000229~cytoplasmic chromosome; GO:0005575~cellular_component; GO:0005622~intracellular anatomical structure; GO:0005623~obsolete cell; GO:0005694~chromosome; GO:0005737~cytoplasm; GO:0006996~organelle organization; GO:0008150~biological_process; GO:0009295~nucleoid; GO:0009507~chloroplast; GO:0009508~plastid chromosome; GO:0009526~plastid envelope; GO:0009528~plastid inner membrane; GO:000953…	-	K03969~pspA:phage shock protein A	-	-	-	-	ko00000	-	-	-	Viridiplantae	2QSHK@2759,37N8K@33090,3GEB2@35493,3KQBE@4447,COG1842@1	NA|NA|NA	KT	membrane-associated 30 kDa protein, chloroplastic	sp|O80796|VIPP1_ARATH Membrane-associated protein VIPP1, chloroplastic OS=Arabidopsis thaliana OX=3702 GN=VIPP1 PE=1 SV=1	tr|A0A443N0B5|A0A443N0B5_9MAGN Putative membrane-associated protein, chloroplastic OS=Cinnamomum micranthum f. kanehirae OX=337451 GN=CKAN_00013900 PE=4 SV=1	gi|672129364|ref|XP_008788190.1| PREDICTED: probable membrane-associated 30 kDa protein, chloroplastic [Phoenix dactylifera]	AT1G65260.1 pep:known chromosome:TAIR10:1:24236258:24240705:1 gene:AT1G65260 transcript:AT1G65260.1 description:"Membrane-associated protein VIPP1, chloroplastic"	-	Coil	-	PF04012 PspA/IM30 family	SIGNAL_PEPTIDE_N_REGION N-terminal region of a signal peptide.;SIGNAL_PEPTIDE_C_REGION C-terminal region of a signal peptide.;SIGNAL_PEPTIDE Signal peptide region;SIGNAL_PEPTIDE_H_REGION Hydrophobic region of a signal peptide.;NON_CYTOPLASMIC_DOMAIN Region of a membrane-bound protein predicted to be outside the membrane, in the extracellular region.	-	-	-	-
Cicha01G0011400	2711.XP_006477361.1	2.7e-193	681.8	Streptophyta	-	-	-	-	-	-	-	-	-	-	-	-	Viridiplantae	2QRA7@2759,37PHN@33090,3G8AA@35493,COG1404@1	NA|NA|NA	O	cucumisin-like	sp|Q39547|CUCM1_CUCME Cucumisin OS=Cucumis melo OX=3656 PE=1 SV=1	tr|A0A443N0C1|A0A443N0C1_9MAGN Cucumisin-like protein OS=Cinnamomum micranthum f. kanehirae OX=337451 GN=CKAN_00014200 PE=3 SV=1	gi|568847066|ref|XP_006477361.1| PREDICTED: cucumisin-like [Citrus sinensis]	AT3G46850.1 pep:known chromosome:TAIR10:3:17256338:17259442:1 gene:AT3G46850 transcript:AT3G46850.1 description:"Subtilase family protein"	cd02120 PA_subtilisin_like	-	G3DSA:3.40.50.200	PF00082 Subtilase family	-	-	-	SSF52743	-
Cicha01G0011500	4432.XP_010261714.1	4.5e-129	467.6	Streptophyta	-	GO:0000028~ribosomal small subunit assembly; GO:0000447~endonucleolytic cleavage in ITS1 to separate SSU-rRNA from 5.8S rRNA and LSU-rRNA from tricistronic rRNA transcript (SSU-rRNA, 5.8S rRNA, LSU-rRNA); GO:0000460~maturation of 5.8S rRNA; GO:0000461~endonucleolytic cleavage to generate mature 3'-end of SSU-rRNA from (SSU-rRNA, 5.8S rRNA, LSU-rRNA); GO:0000462~maturation of SSU-rRNA from tricist…	-	K02998~RP-SAe,RPSA:small subunit ribosomal protein SAe	ko03010~Ribosome	M00177	-	-	br01610,ko00000,ko00001,ko00002,ko03011	-	-	-	Viridiplantae	37JHX@33090,3G77X@35493,COG0052@1,KOG0830@2759	NA|NA|NA	J	Required for the assembly and or stability of the 40S ribosomal subunit. Required for the processing of the 20S rRNA- precursor to mature 18S rRNA in a late step of the maturation of 40S ribosomal subunits	sp|A5BUU4|RSSA_VITVI 40S ribosomal protein SA OS=Vitis vinifera OX=29760 GN=GSVIVT00034021001 PE=3 SV=1	tr|A0A3S3NNC3|A0A3S3NNC3_9MAGN 40S ribosomal protein SA OS=Cinnamomum micranthum f. kanehirae OX=337451 GN=CKAN_00014300 PE=3 SV=1	gi|720018217|ref|XP_010261714.1| PREDICTED: 40S ribosomal protein SA [Nelumbo nucifera]	AT3G04770.2 pep:known chromosome:TAIR10:3:1309294:1310887:-1 gene:AT3G04770 transcript:AT3G04770.2 description:"40S ribosomal protein Sa-2"	cd01425 RPS2	-	G3DSA:3.40.50.10490	PF00318 Ribosomal protein S2	-	PR00395 Ribosomal protein S2 signature	-	SSF52313	TIGR01012 uS2_euk_arch: ribosomal protein uS2
Cicha01G0011600	225117.XP_009349287.1	3.4e-136	491.9	fabids	-	-	3.1.13.4	K01148~PARN,PNLDC1:poly(A)-specific ribonuclease	ko03018~RNA degradation	-	-	-	ko00000,ko00001,ko01000,ko03019	-	-	-	Viridiplantae	37PZW@33090,3GEZU@35493,4JHYP@91835,KOG1990@1,KOG1990@2759	NA|NA|NA	L	CRM domain-containing protein	sp|Q67XL4|Y3544_ARATH Uncharacterized CRM domain-containing protein At3g25440, chloroplastic OS=Arabidopsis thaliana OX=3702 GN=At3g25440 PE=2 SV=1	tr|A0A3S3LUQ2|A0A3S3LUQ2_9MAGN CRM domain-containing protein OS=Cinnamomum micranthum f. kanehirae OX=337451 GN=CKAN_00014400 PE=4 SV=1	gi|641839625|gb|KDO58552.1| hypothetical protein CISIN_1g011932mg [Citrus sinensis]	AT3G25440.1 pep:known chromosome:TAIR10:3:9223973:9225710:1 gene:AT3G25440 transcript:AT3G25440.1 description:"Uncharacterized CRM domain-containing protein At3g25440, chloroplastic"	-	-	G3DSA:3.30.110.60	PF01985 CRS1 / YhbY (CRM) domain	-	-	SM01103	SSF75471	-
Cicha01G0011700	102107.XP_008237262.1	3.1e-52	212.2	fabids	-	GO:0003674~molecular_function; GO:0005488~binding; GO:0005509~calcium ion binding; GO:0005575~cellular_component; GO:0005622~intracellular anatomical structure; GO:0005623~obsolete cell; GO:0005634~nucleus; GO:0005737~cytoplasm; GO:0005768~endosome; GO:0006950~response to stress; GO:0008150~biological_process; GO:0009266~response to temperature stimulus; GO:0009409~response to cold; GO:0009628~re…	-	K13448~CML:calcium-binding protein CML	ko04626~Plant-pathogen interaction	-	-	-	ko00000,ko00001	-	-	-	Viridiplantae	37RPE@33090,3GCTJ@35493,4JDHB@91835,COG5126@1,KOG0027@2759	NA|NA|NA	T	Calmodulin-like protein	sp|Q9SU00|CML2_ARATH Calmodulin-like protein 2 OS=Arabidopsis thaliana OX=3702 GN=CML2 PE=2 SV=1	tr|A0A443N099|A0A443N099_9MAGN Calmodulin-like protein 3 OS=Cinnamomum micranthum f. kanehirae OX=337451 GN=CKAN_00014500 PE=4 SV=1	gi|645263492|ref|XP_008237262.1| PREDICTED: calmodulin-like protein 3 [Prunus mume]	AT4G12860.1 pep:known chromosome:TAIR10:4:7538444:7538902:-1 gene:AT4G12860 transcript:AT4G12860.1 description:"Calmodulin-like protein 2"	cd00051 EFh	-	G3DSA:1.10.1330.10;G3DSA:1.10.238.10	PF13499 EF-hand domain pair	TRANSMEMBRANE Region of a membrane-bound protein predicted to be embedded in the membrane.;CYTOPLASMIC_DOMAIN Region of a membrane-bound protein predicted to be outside the membrane, in the cytoplasm.;NON_CYTOPLASMIC_DOMAIN Region of a membrane-bound protein predicted to be outside the membrane, in the extracellular region.	-	SM00054	SSF47473	-
Cicha01G0011800	4432.XP_010268132.1	0	1371.3	Streptophyta	-	GO:0000003~reproduction; GO:0003006~developmental process involved in reproduction; GO:0003674~molecular_function; GO:0003824~catalytic activity; GO:0004672~protein kinase activity; GO:0004888~transmembrane signaling receptor activity; GO:0005488~binding; GO:0005515~protein binding; GO:0005575~cellular_component; GO:0005622~intracellular anatomical structure; GO:0005623~obsolete cell; GO:0005737~…	2.7.11.1	-	-	M00686	-	-	ko00000,ko00001,ko00002,ko01000,ko01001	-	-	-	Viridiplantae	2QUN0@2759,37KEA@33090,3GA5A@35493,COG0515@1	NA|NA|NA	T	Serine threonine-protein kinase-like protein	sp|Q75J39|CKI4_ORYSJ Serine/threonine-protein kinase-like protein CR4 OS=Oryza sativa subsp. japonica OX=39947 GN=CR4 PE=1 SV=1	tr|A0A443N0A2|A0A443N0A2_9MAGN Serine/threonine-protein kinase-like protein CR4 isoform X1 OS=Cinnamomum micranthum f. kanehirae OX=337451 GN=CKAN_00014600 PE=4 SV=1	gi|720038901|ref|XP_010268132.1| PREDICTED: serine/threonine-protein kinase-like protein ACR4 isoform X1 [Nelumbo nucifera]	AT3G59420.1 pep:known chromosome:TAIR10:3:21959647:21963041:-1 gene:AT3G59420 transcript:AT3G59420.1 description:"Serine/threonine-protein kinase-like protein ACR4"	-	-	G3DSA:2.130.10.30;G3DSA:3.30.200.20;G3DSA:2.10.50.10;G3DSA:1.10.510.10	PF13540 Regulator of chromosome condensation (RCC1) repeat;PF07714 Protein tyrosine kinase	TRANSMEMBRANE Region of a membrane-bound protein predicted to be embedded in the membrane.;CYTOPLASMIC_DOMAIN Region of a membrane-bound protein predicted to be outside the membrane, in the cytoplasm.;NON_CYTOPLASMIC_DOMAIN Region of a membrane-bound protein predicted to be outside the membrane, in the extracellular region.	-	SM00220	SSF50985;SSF56112	-
Cicha01G0012000	4432.XP_010241076.1	5.8e-229	800.4	Streptophyta	-	-	-	-	-	-	-	-	-	-	-	-	Viridiplantae	37M5E@33090,3G8G6@35493,KOG2422@1,KOG2422@2759	NA|NA|NA	S	transcription factor	sp|Q9BQ70|TCF25_HUMAN Transcription factor 25 OS=Homo sapiens OX=9606 GN=TCF25 PE=1 SV=1	tr|A0A443N0D0|A0A443N0D0_9MAGN Transcription factor 25 OS=Cinnamomum micranthum f. kanehirae OX=337451 GN=CKAN_00014700 PE=4 SV=1	gi|720077548|ref|XP_010241076.1| PREDICTED: transcription factor 25 [Nelumbo nucifera]	AT2G46900.1 pep:known chromosome:TAIR10:2:19269558:19272195:1 gene:AT2G46900 transcript:AT2G46900.1 description:"CONTAINS InterPro DOMAIN/s\x3a Basic helix-loop-helix, Nulp1-type (InterPro\x3aIPR006994)\x3b Has 2929 Blast hits to 2464 proteins in 333 species\x3a Archae - 2\x3b Bacteria - 151\x3b Metazoa - 913\x3b Fungi - 372\x3b Plants - 141\x3b Viruses - 47\x3b Other Eukaryotes - 1303 (so /.../N…	-	-	G3DSA:1.20.910.10	PF04910 Transcriptional repressor TCF25	-	-	-	-	-
Cicha01G0012100	4432.XP_010271771.1	9e-132	477.6	Streptophyta	-	-	-	K16912~LAS1:ribosomal biogenesis protein LAS1	-	-	-	-	ko00000,ko03009	-	-	-	Viridiplantae	37IS2@33090,3GFX1@35493,KOG2425@1,KOG2425@2759	NA|NA|NA	L	las1-like family	-	tr|A0A443N0G2|A0A443N0G2_9MAGN Pre-rRNA-processing protein las1 isoform X1 OS=Cinnamomum micranthum f. kanehirae OX=337451 GN=CKAN_00014800 PE=4 SV=1	gi|720050426|ref|XP_010271771.1| PREDICTED: uncharacterized protein LOC104607775 isoform X1 [Nelumbo nucifera]	AT5G12220.1 pep:known chromosome:TAIR10:5:3950155:3953085:1 gene:AT5G12220 transcript:AT5G12220.1 description:"las1-like family protein"	-	-	-	PF04031 Las1-like	-	-	-	-	-
Cicha01G0012200	4432.XP_010241506.1	0	1162.9	Streptophyta	-	-	-	K21842~EFR3:protein EFR3	-	-	-	-	ko00000,ko04131	-	-	-	Viridiplantae	37IPM@33090,3GGRA@35493,KOG1877@1,KOG1877@2759	NA|NA|NA	J	isoform X1	sp|Q10MI0|SRL2_ORYSJ Protein SEMI-ROLLED LEAF 2 OS=Oryza sativa subsp. japonica OX=39947 GN=SRL2 PE=2 SV=1	tr|A0A443N0C9|A0A443N0C9_9MAGN Protein EFR OS=Cinnamomum micranthum f. kanehirae OX=337451 GN=CKAN_00014900 PE=4 SV=1	gi|720078936|ref|XP_010241507.1| PREDICTED: uncharacterized protein LOC104586087 isoform X2 [Nelumbo nucifera]	AT1G05960.1 pep:known chromosome:TAIR10:1:1807973:1815474:-1 gene:AT1G05960 transcript:AT1G05960.1 description:"ARM repeat superfamily protein"	-	-	G3DSA:1.25.10.10	-	-	-	-	SSF48371	-
Cicha01G0012300	42345.XP_008790622.1	0	1614	Liliopsida	-	GO:0003674~molecular_function; GO:0003682~chromatin binding; GO:0003824~catalytic activity; GO:0005488~binding; GO:0005515~protein binding; GO:0005575~cellular_component; GO:0005622~intracellular anatomical structure; GO:0005623~obsolete cell; GO:0005634~nucleus; GO:0006139~nucleobase-containing compound metabolic process; GO:0006259~DNA metabolic process; GO:0006304~DNA modification; GO:0006355~…	-	-	-	-	-	-	-	-	-	-	Viridiplantae	37S8S@33090,3GEI9@35493,3KN79@4447,COG0554@1,KOG0732@2759	NA|NA|NA	O	IstB-like ATP binding protein	sp|F4IAE9|Y1591_ARATH ATPase family AAA domain-containing protein At1g05910 OS=Arabidopsis thaliana OX=3702 GN=At1g05910 PE=2 SV=1	tr|A0A3S3MNJ0|A0A3S3MNJ0_9MAGN ATPase family AAA domain-containing protein isoform X2 OS=Cinnamomum micranthum f. kanehirae OX=337451 GN=CKAN_00015000 PE=4 SV=1	gi|720039385|ref|XP_010268288.1| PREDICTED: ATPase family AAA domain-containing protein At1g05910 isoform X2 [Nelumbo nucifera]	AT1G05910.1 pep:known chromosome:TAIR10:1:1790224:1796647:1 gene:AT1G05910 transcript:AT1G05910.1 description:"ATPase family AAA domain-containing protein At1g05910"	cd00009 AAA;cd05528 Bromo_AAA	-	G3DSA:1.20.920.10;G3DSA:3.40.50.300;G3DSA:1.10.8.60	PF00439 Bromodomain;PF00004 ATPase family associated with various cellular activities (AAA)	-	PR00503 Bromodomain signature	SM00297;SM00382	SSF47370;SSF52540	-
Cicha01G0012400	29760.VIT_05s0102g00240.t01	9.6e-126	456.8	Streptophyta	NTH1	GO:0000702~oxidized base lesion DNA N-glycosylase activity; GO:0000703~oxidized pyrimidine nucleobase lesion DNA N-glycosylase activity; GO:0003674~molecular_function; GO:0003824~catalytic activity; GO:0003906~DNA-(apurinic or apyrimidinic site) endonuclease activity; GO:0005575~cellular_component; GO:0005622~intracellular anatomical structure; GO:0005623~obsolete cell; GO:0005634~nucleus; GO:000…	4.2.99.18	K10773~NTH:endonuclease III	ko03410~Base excision repair	-	-	-	ko00000,ko00001,ko01000,ko03400	-	-	-	Viridiplantae	37PW5@33090,3G87F@35493,COG0177@1,KOG1921@2759	NA|NA|NA	L	Bifunctional DNA N-glycosylase with associated apurinic apyrimidinic (AP) lyase function that catalyzes the first step in base excision repair (BER), the primary repair pathway for the repair of oxidative DNA damage. The DNA N-glycosylase activity releases the damaged DNA base from DNA by cleaving the N- glycosidic bond, leaving an AP site. The AP lyase activity cleaves the phosphodiester bond 3'…	sp|Q9SIC4|NTH1_ARATH Endonuclease III homolog 1, chloroplastic OS=Arabidopsis thaliana OX=3702 GN=NTH1 PE=2 SV=2	tr|A0A3S3PSJ2|A0A3S3PSJ2_9MAGN Endonuclease III homolog OS=Cinnamomum micranthum f. kanehirae OX=337451 GN=NTH1 PE=3 SV=1	gi|731390875|ref|XP_002264475.3| PREDICTED: endonuclease III homolog 1, chloroplastic-like isoform X1 [Vitis vinifera]	AT2G31450.1 pep:known chromosome:TAIR10:2:13401132:13404177:-1 gene:AT2G31450 transcript:AT2G31450.1 description:"Endonuclease III homolog 1, chloroplastic"	cd00056 ENDO3c	-	G3DSA:1.10.340.30;G3DSA:1.10.1670.10	PF00730 HhH-GPD superfamily base excision DNA repair protein;PF00633 Helix-hairpin-helix motif	SIGNAL_PEPTIDE_N_REGION N-terminal region of a signal peptide.;SIGNAL_PEPTIDE_C_REGION C-terminal region of a signal peptide.;SIGNAL_PEPTIDE Signal peptide region;NON_CYTOPLASMIC_DOMAIN Region of a membrane-bound protein predicted to be outside the membrane, in the extracellular region.;SIGNAL_PEPTIDE_H_REGION Hydrophobic region of a signal peptide.	-	SM00525;SM00478	SSF48150	-
Cicha01G0012500	4432.XP_010247462.1	1.4e-62	247.7	Streptophyta	-	-	-	-	-	-	-	-	-	-	-	-	Viridiplantae	29I72@1,2RRE4@2759,37RV5@33090,3GHAT@35493	NA|NA|NA	S	Myb/SANT-like DNA-binding domain	-	tr|A0A443N0D1|A0A443N0D1_9MAGN Myb/SANT-like domain-containing protein OS=Cinnamomum micranthum f. kanehirae OX=337451 GN=CKAN_00015200 PE=4 SV=1	gi|720073611|ref|XP_010278766.1| PREDICTED: uncharacterized protein LOC104612854 isoform X1 [Nelumbo nucifera]	-	-	-	G3DSA:2.60.40.10	PF12776 Myb/SANT-like DNA-binding domain	-	-	-	-	-
Cicha01G0012600	29760.VIT_05s0102g00170.t01	9.2e-207	726.5	Streptophyta	CPK24	GO:0001101~response to acid chemical; GO:0001558~regulation of cell growth; GO:0003674~molecular_function; GO:0003824~catalytic activity; GO:0004672~protein kinase activity; GO:0004674~protein serine/threonine kinase activity; GO:0004683~calmodulin-dependent protein kinase activity; GO:0005488~binding; GO:0005515~protein binding; GO:0005516~calmodulin binding; GO:0005575~cellular_component; GO:00…	2.7.11.1	K13412~CPK:calcium-dependent protein kinase	ko04626~Plant-pathogen interaction	-	-	-	ko00000,ko00001,ko01000,ko01001	-	-	-	Viridiplantae	37JSW@33090,3G99G@35493,KOG0032@1,KOG0032@2759	NA|NA|NA	T	calcium-dependent protein kinase	sp|Q38873|CDPK7_ARATH Calcium-dependent protein kinase 7 OS=Arabidopsis thaliana OX=3702 GN=CPK7 PE=2 SV=1	tr|A0A443N0B4|A0A443N0B4_9MAGN Calcium-dependent protein kinase 24 OS=Cinnamomum micranthum f. kanehirae OX=337451 GN=CKAN_00015300 PE=4 SV=1	gi|225433850|ref|XP_002264388.1| PREDICTED: calcium-dependent protein kinase 24 [Vitis vinifera]	AT5G12480.1 pep:known chromosome:TAIR10:5:4047515:4050533:-1 gene:AT5G12480 transcript:AT5G12480.1 description:"Calcium-dependent protein kinase 7"	cd05117 STKc_CAMK;cd00051 EFh	-	G3DSA:3.30.200.20;G3DSA:1.10.238.10;G3DSA:1.10.510.10	PF00069 Protein kinase domain;PF13499 EF-hand domain pair	-	-	SM00054;SM00220	SSF47473;SSF56112	-
Cicha01G0012700	13333.ERN20136	2.4e-277	961.1	Streptophyta	-	GO:0000151~ubiquitin ligase complex; GO:0000209~protein polyubiquitination; GO:0003674~molecular_function; GO:0003824~catalytic activity; GO:0004842~ubiquitin-protein transferase activity; GO:0005488~binding; GO:0005515~protein binding; GO:0005575~cellular_component; GO:0005622~intracellular anatomical structure; GO:0005623~obsolete cell; GO:0005737~cytoplasm; GO:0006464~cellular protein modifica…	2.3.2.31	K11968~ARIH1:ariadne-1	-	-	-	-	ko00000,ko01000,ko04121	-	-	-	Viridiplantae	37K8R@33090,3G8E9@35493,KOG1815@1,KOG1815@2759	NA|NA|NA	O	E3 ubiquitin-protein ligase	sp|Q8W468|ARI8_ARATH Probable E3 ubiquitin-protein ligase ARI8 OS=Arabidopsis thaliana OX=3702 GN=ARI8 PE=2 SV=1	tr|A0A3S4N2K5|A0A3S4N2K5_9MAGN RBR-type E3 ubiquitin transferase OS=Cinnamomum micranthum f. kanehirae OX=337451 GN=CKAN_00015400 PE=3 SV=1	gi|586780001|ref|XP_006858669.1| PREDICTED: probable E3 ubiquitin-protein ligase ARI8 [Amborella trichopoda]	AT1G65430.1 pep:known chromosome:TAIR10:1:24300898:24306236:-1 gene:AT1G65430 transcript:AT1G65430.1 description:"Probable E3 ubiquitin-protein ligase ARI8"	cd16623 RING-HC_RBR_TRIAD1_like	-	G3DSA:3.30.40.10;G3DSA:2.20.25.20	PF01485 IBR domain, a half RING-finger domain	-	-	SM00647	SSF57850	-
Cicha01G0012800	4641.GSMUA_Achr9P02300_001	5.5e-217	760.4	Liliopsida	-	GO:0000325~plant-type vacuole; GO:0003674~molecular_function; GO:0005215~transporter activity; GO:0005365~myo-inositol transmembrane transporter activity; GO:0005366~myo-inositol:proton symporter activity; GO:0005575~cellular_component; GO:0005622~intracellular anatomical structure; GO:0005623~obsolete cell; GO:0005737~cytoplasm; GO:0005773~vacuole; GO:0005774~vacuolar membrane; GO:0005886~plasma…	-	K08150~SLC2A13,ITR:MFS transporter, SP family, solute carrier family 2 (myo-inositol transporter), member 13	-	-	-	-	ko00000,ko02000	2.A.1.1.25,2.A.1.1.62,2.A.1.1.63,2.A.1.1.66,2.A.1.8	-	-	Viridiplantae	37MDA@33090,3GB95@35493,3KRY3@4447,KOG0254@1,KOG0254@2759	NA|NA|NA	E	Belongs to the major facilitator superfamily. Sugar transporter (TC 2.A.1.1) family	sp|Q8VZR6|INT1_ARATH Inositol transporter 1 OS=Arabidopsis thaliana OX=3702 GN=INT1 PE=1 SV=1	tr|A0A443N0A9|A0A443N0A9_9MAGN Inositol transporter 1 OS=Cinnamomum micranthum f. kanehirae OX=337451 GN=CKAN_00015500 PE=3 SV=1	gi|743814936|ref|XP_010930193.1| PREDICTED: inositol transporter 1 [Elaeis guineensis]	AT2G43330.1 pep:known chromosome:TAIR10:2:18000854:18004083:1 gene:AT2G43330 transcript:AT2G43330.1 description:"Inositol transporter 1"	cd06174 MFS	-	G3DSA:1.20.1250.20	PF00083 Sugar (and other) transporter	TRANSMEMBRANE Region of a membrane-bound protein predicted to be embedded in the membrane.;CYTOPLASMIC_DOMAIN Region of a membrane-bound protein predicted to be outside the membrane, in the cytoplasm.;NON_CYTOPLASMIC_DOMAIN Region of a membrane-bound protein predicted to be outside the membrane, in the extracellular region.	PR00171 Sugar transporter signature	-	SSF103473	TIGR00879 SP: MFS transporter, sugar porter (SP) family
Cicha01G0012900	102107.XP_008222622.1	1e-45	189.9	fabids	-	-	-	-	-	-	-	-	-	-	-	-	Viridiplantae	37VDY@33090,3GIR5@35493,4JPTB@91835,KOG4197@1,KOG4197@2759	NA|NA|NA	S	Protein of unknown function (DUF1685)	-	tr|A0A3S3M8P5|A0A3S3M8P5_9MAGN Glutamate-1-semialdehyde 2,1-aminomutase 1 OS=Cinnamomum micranthum f. kanehirae OX=337451 GN=CKAN_00015600 PE=4 SV=1	gi|645231918|ref|XP_008222622.1| PREDICTED: uncharacterized protein LOC103322479 [Prunus mume]	AT1G05870.1 pep:known chromosome:TAIR10:1:1772211:1773293:-1 gene:AT1G05870 transcript:AT1G05870.1 description:"Protein of unknown function (DUF1685)"	-	-	-	PF07939 Protein of unknown function (DUF1685)	-	-	-	-	-
Cicha01G0013000	102107.XP_008240138.1	1e-115	423.7	fabids	-	-	-	-	-	-	-	-	-	-	-	-	Viridiplantae	37TBZ@33090,3G7VT@35493,4JDVP@91835,KOG4585@1,KOG4585@2759	NA|NA|NA	L	DDE superfamily endonuclease	-	tr|A0A3S3M2B9|A0A3S3M2B9_9MAGN Putative nuclease HARBI1 isoform X1 OS=Cinnamomum micranthum f. kanehirae OX=337451 GN=CKAN_00015700 PE=4 SV=1	gi|595846948|ref|XP_007209227.1| hypothetical protein PRUPE_ppa006929mg [Prunus persica]	AT5G41980.1 pep:known chromosome:TAIR10:5:16793614:16795006:1 gene:AT5G41980 transcript:AT5G41980.1 description:"CONTAINS InterPro DOMAIN/s\x3a Putative harbinger transposase-derived nuclease (InterPro\x3aIPR006912)\x3b BEST Arabidopsis thaliana protein match is\x3a unknown protein (TAIR\x3aAT1G43722.1)\x3b Has 1807 Blast hits to 1807 proteins in 277 species\x3a Archae - 0\x3b Bacter /.../\x3b Me…	-	-	-	PF13359 DDE superfamily endonuclease	SIGNAL_PEPTIDE_N_REGION N-terminal region of a signal peptide.;TRANSMEMBRANE Region of a membrane-bound protein predicted to be embedded in the membrane.;SIGNAL_PEPTIDE_H_REGION Hydrophobic region of a signal peptide.;SIGNAL_PEPTIDE_C_REGION C-terminal region of a signal peptide.;SIGNAL_PEPTIDE Signal peptide region;NON_CYTOPLASMIC_DOMAIN Region of a membrane-bound protein predicted to be outside…	-	-	-	-
Cicha01G0013100	2711.XP_006481534.1	1.1e-92	346.3	Streptophyta	-	GO:0000226~microtubule cytoskeleton organization; GO:0003674~molecular_function; GO:0003824~catalytic activity; GO:0004672~protein kinase activity; GO:0005575~cellular_component; GO:0005622~intracellular anatomical structure; GO:0005623~obsolete cell; GO:0005737~cytoplasm; GO:0005856~cytoskeleton; GO:0005874~microtubule; GO:0005881~cytoplasmic microtubule; GO:0005938~cell cortex; GO:0006464~cellu…	2.7.11.1	K08857~NEK1_4_5:NIMA (never in mitosis gene a)-related kinase 1/4/5	-	-	-	-	ko00000,ko01000,ko01001,ko03036,ko03400	-	-	-	Viridiplantae	37Q8D@33090,3GC4J@35493,KOG0589@1,KOG0589@2759	NA|NA|NA	T	serine threonine-protein kinase	sp|Q94CU5|NEK5_ORYSJ Serine/threonine-protein kinase Nek5 OS=Oryza sativa subsp. japonica OX=39947 GN=NEK5 PE=2 SV=1	tr|A0A3S3PRC4|A0A3S3PRC4_9MAGN Serine/threonine-protein kinase Nek6 OS=Cinnamomum micranthum f. kanehirae OX=337451 GN=CKAN_00015800 PE=4 SV=1	gi|567862940|ref|XP_006424124.1| hypothetical protein CICLE_v10027754mg [Citrus clementina]	AT3G44200.1 pep:known chromosome:TAIR10:3:15906440:15911474:1 gene:AT3G44200 transcript:AT3G44200.1 description:"Serine/threonine-protein kinase Nek5"	-	-	G3DSA:3.30.200.20;G3DSA:1.10.510.10	PF00069 Protein kinase domain	-	-	SM00220	SSF56112	-
Cicha01G0013200	218851.Aquca_058_00080.1	5.8e-184	650.2	Streptophyta	-	GO:0003674~molecular_function; GO:0005488~binding; GO:0008270~zinc ion binding; GO:0043167~ion binding; GO:0043169~cation binding; GO:0046872~metal ion binding; GO:0046914~transition metal ion binding	2.8.1.6	K01012~bioB:biotin synthase	ko00780~Biotin metabolism; ko01100~Metabolic pathways	M00123,M00573,M00577	R01078	RC00441	ko00000,ko00001,ko00002,ko01000	-	-	-	Viridiplantae	37KWH@33090,3G7FZ@35493,COG0502@1,KOG2900@2759	NA|NA|NA	H	biotin synthase	sp|P54967|BIOB_ARATH Biotin synthase, mitochondrial OS=Arabidopsis thaliana OX=3702 GN=BIO2 PE=1 SV=1	tr|A0A443N0E7|A0A443N0E7_9MAGN Biotin synthase OS=Cinnamomum micranthum f. kanehirae OX=337451 GN=CKAN_00015900 PE=3 SV=1	gi|743814902|ref|XP_010930184.1| PREDICTED: biotin synthase [Elaeis guineensis]	AT2G43360.1 pep:known chromosome:TAIR10:2:18010751:18013238:-1 gene:AT2G43360 transcript:AT2G43360.1 description:"Biotin synthase"	cd01335 Radical_SAM	-	G3DSA:3.20.20.70	PF06968 Biotin and Thiamin Synthesis associated domain;PF04055 Radical SAM superfamily	SIGNAL_PEPTIDE_N_REGION N-terminal region of a signal peptide.;SIGNAL_PEPTIDE_C_REGION C-terminal region of a signal peptide.;SIGNAL_PEPTIDE Signal peptide region;NON_CYTOPLASMIC_DOMAIN Region of a membrane-bound protein predicted to be outside the membrane, in the extracellular region.;SIGNAL_PEPTIDE_H_REGION Hydrophobic region of a signal peptide.	-	SM00876;SM00729	SSF102114	TIGR00433 bioB: biotin synthase
Cicha01G0013300	4432.XP_010268295.1	4.3e-62	245	Streptophyta	-	-	-	K18401~KANSL2:KAT8 regulatory NSL complex subunit 2	-	-	-	-	ko00000,ko03036	-	-	-	Viridiplantae	29VFE@1,2RXKY@2759,37U03@33090,3GHF1@35493	NA|NA|NA	S	INO80 complex subunit D-like	-	tr|A0A3S3NND3|A0A3S3NND3_9MAGN INO80 complex subunit D isoform X1 OS=Cinnamomum micranthum f. kanehirae OX=337451 GN=CKAN_00016600 PE=4 SV=1	gi|720039414|ref|XP_010268296.1| PREDICTED: INO80 complex subunit D isoform X2 [Nelumbo nucifera]	AT2G31600.1 pep:known chromosome:TAIR10:2:13448190:13450095:-1 gene:AT2G31600 transcript:AT2G31600.1 description:"unknown protein\x3b FUNCTIONS IN\x3a molecular_function unknown\x3b INVOLVED IN\x3a biological_process unknown\x3b LOCATED IN\x3a chloroplast\x3b BEST Arabidopsis thaliana protein match is\x3a unknown protein (TAIR\x3aAT3G53860.1)\x3b Has 35333 Blast hits to 34131 proteins in 24 /.../…	-	-	G3DSA:3.40.50.150	PF13891 Potential DNA-binding domain	-	-	-	-	-
Cicha01G0013400	4432.XP_010245070.1	4.1e-21	107.8	Streptophyta	-	-	-	-	-	-	-	-	-	-	-	-	Viridiplantae	28I7G@1,2QQHQ@2759,37RPF@33090,3GCJX@35493	NA|NA|NA	-	-	-	tr|A0A443N0B6|A0A443N0B6_9MAGN Uncharacterized protein OS=Cinnamomum micranthum f. kanehirae OX=337451 GN=CKAN_00016100 PE=4 SV=1	gi|720090359|ref|XP_010245070.1| PREDICTED: uncharacterized protein LOC104588724 [Nelumbo nucifera]	AT2G43250.1 pep:known chromosome:TAIR10:2:17977228:17979608:1 gene:AT2G43250 transcript:AT2G43250.1 description:"unknown protein\x3b Has 32 Blast hits to 32 proteins in 11 species\x3a Archae - 0\x3b Bacteria - 0\x3b Metazoa - 0\x3b Fungi - 0\x3b Plants - 32\x3b Viruses - 0\x3b Other Eukaryotes - 0 (source\x3a NCBI BLink)."	-	-	-	-	-	-	-	-	-
Cicha01G0013500	4432.XP_010246626.1	7.7e-132	478.4	Eukaryota	-	-	-	-	-	-	-	-	-	-	-	-	Eukaryota	KOG4658@1,KOG4658@2759	NA|NA|NA	S	ADP binding	sp|P60838|SUMM2_ARATH Disease resistance protein SUMM2 OS=Arabidopsis thaliana OX=3702 GN=SUMM2 PE=1 SV=1	tr|A0A443N3B1|A0A443N3B1_9MAGN Putative disease resistance protein OS=Cinnamomum micranthum f. kanehirae OX=337451 GN=CKAN_00126300 PE=3 SV=1	gi|720095269|ref|XP_010246626.1| PREDICTED: probable disease resistance protein At1g63360 [Nelumbo nucifera]	AT1G12280.1 pep:known chromosome:TAIR10:1:4174875:4177559:-1 gene:AT1G12280 transcript:AT1G12280.1 description:"Probable disease resistance protein At1g12280"	-	-	G3DSA:1.10.10.10;G3DSA:1.10.20.10;G3DSA:3.80.10.10	PF13855 Leucine rich repeat;PF00931 NB-ARC domain	-	PR00364 Disease resistance protein signature	-	SSF52058;SSF52540	-
Cicha01G0013600	4432.XP_010268219.1	8.6e-104	385.2	Streptophyta	-	-	-	K13459~RPS2:disease resistance protein RPS2	ko04626~Plant-pathogen interaction	-	-	-	ko00000,ko00001	-	-	-	Viridiplantae	37NHB@33090,3GEJ8@35493,KOG4658@1,KOG4658@2759	NA|NA|NA	T	Belongs to the disease resistance NB-LRR family	sp|Q9T048|DRL27_ARATH Disease resistance protein At4g27190 OS=Arabidopsis thaliana OX=3702 GN=At4g27190 PE=2 SV=1	tr|A0A443N3B1|A0A443N3B1_9MAGN Putative disease resistance protein OS=Cinnamomum micranthum f. kanehirae OX=337451 GN=CKAN_00126300 PE=3 SV=1	gi|720039179|ref|XP_010268219.1| PREDICTED: probable disease resistance protein At4g27220 [Nelumbo nucifera]	AT4G27190.1 pep:known chromosome:TAIR10:4:13620977:13623934:-1 gene:AT4G27190 transcript:AT4G27190.1 description:"Disease resistance protein At4g27190"	-	-	G3DSA:1.10.10.10;G3DSA:1.10.20.10;G3DSA:3.30.930.10;G3DSA:3.80.10.10	PF13855 Leucine rich repeat;PF00931 NB-ARC domain	-	PR00364 Disease resistance protein signature	-	SSF52058;SSF55681;SSF52540	-
Cicha01G0013700	-	-	-	-	-	-	-	-	-	-	-	-	-	-	-	-	-	-	-	-	-	-	-	-	-	-	-	-	-	SIGNAL_PEPTIDE_N_REGION N-terminal region of a signal peptide.;SIGNAL_PEPTIDE_C_REGION C-terminal region of a signal peptide.;SIGNAL_PEPTIDE Signal peptide region;SIGNAL_PEPTIDE_H_REGION Hydrophobic region of a signal peptide.;NON_CYTOPLASMIC_DOMAIN Region of a membrane-bound protein predicted to be outside the membrane, in the extracellular region.	-	-	-	-
Cicha01G0013800	4432.XP_010246626.1	4.3e-136	492.7	Eukaryota	-	-	-	-	-	-	-	-	-	-	-	-	Eukaryota	KOG4658@1,KOG4658@2759	NA|NA|NA	S	ADP binding	sp|Q9T048|DRL27_ARATH Disease resistance protein At4g27190 OS=Arabidopsis thaliana OX=3702 GN=At4g27190 PE=2 SV=1	tr|A0A443N3B1|A0A443N3B1_9MAGN Putative disease resistance protein OS=Cinnamomum micranthum f. kanehirae OX=337451 GN=CKAN_00126300 PE=3 SV=1	gi|720095269|ref|XP_010246626.1| PREDICTED: probable disease resistance protein At1g63360 [Nelumbo nucifera]	AT4G27190.1 pep:known chromosome:TAIR10:4:13620977:13623934:-1 gene:AT4G27190 transcript:AT4G27190.1 description:"Disease resistance protein At4g27190"	-	Coil	G3DSA:1.10.10.10;G3DSA:1.10.20.10;G3DSA:3.80.10.10	PF13855 Leucine rich repeat;PF00931 NB-ARC domain	-	PR00364 Disease resistance protein signature	-	SSF52058;SSF52540	-
Cicha01G0013900	4432.XP_010246626.1	6.6e-147	528.5	Eukaryota	-	-	-	-	-	-	-	-	-	-	-	-	Eukaryota	KOG4658@1,KOG4658@2759	NA|NA|NA	S	ADP binding	sp|Q9T048|DRL27_ARATH Disease resistance protein At4g27190 OS=Arabidopsis thaliana OX=3702 GN=At4g27190 PE=2 SV=1	tr|A0A443N3B1|A0A443N3B1_9MAGN Putative disease resistance protein OS=Cinnamomum micranthum f. kanehirae OX=337451 GN=CKAN_00126300 PE=3 SV=1	gi|720095269|ref|XP_010246626.1| PREDICTED: probable disease resistance protein At1g63360 [Nelumbo nucifera]	AT4G27190.1 pep:known chromosome:TAIR10:4:13620977:13623934:-1 gene:AT4G27190 transcript:AT4G27190.1 description:"Disease resistance protein At4g27190"	-	-	G3DSA:1.10.10.10;G3DSA:1.10.20.10;G3DSA:3.40.50.300;G3DSA:3.80.10.10	PF13855 Leucine rich repeat;PF00931 NB-ARC domain	-	PR00364 Disease resistance protein signature	SM00369	SSF52058;SSF52540	-
Cicha01G0014000	4432.XP_010271829.1	6.9e-61	241.1	Eukaryota	-	GO:0005575~cellular_component; GO:0005623~obsolete cell; GO:0005886~plasma membrane; GO:0006950~response to stress; GO:0006952~defense response; GO:0007154~cell communication; GO:0007165~signal transduction; GO:0008150~biological_process; GO:0009987~cellular process; GO:0016020~membrane; GO:0023052~signaling; GO:0044464~obsolete cell part; GO:0050789~regulation of biological process; GO:0050794~r…	-	-	-	-	-	-	-	-	-	-	Eukaryota	KOG4658@1,KOG4658@2759	NA|NA|NA	S	ADP binding	sp|Q9T048|DRL27_ARATH Disease resistance protein At4g27190 OS=Arabidopsis thaliana OX=3702 GN=At4g27190 PE=2 SV=1	tr|A0A443N0E0|A0A443N0E0_9MAGN Putative disease resistance protein OS=Cinnamomum micranthum f. kanehirae OX=337451 GN=CKAN_00017100 PE=3 SV=1	gi|720050599|ref|XP_010271829.1| PREDICTED: probable disease resistance protein At1g61180 [Nelumbo nucifera]	AT4G27190.1 pep:known chromosome:TAIR10:4:13620977:13623934:-1 gene:AT4G27190 transcript:AT4G27190.1 description:"Disease resistance protein At4g27190"	-	-	G3DSA:1.10.20.10;G3DSA:3.40.50.300	PF00931 NB-ARC domain	-	PR00364 Disease resistance protein signature	-	SSF52540	-
Cicha01G0014100	-	-	-	-	-	-	-	-	-	-	-	-	-	-	-	-	-	-	-	-	-	-	-	-	-	-	-	-	-	TRANSMEMBRANE Region of a membrane-bound protein predicted to be embedded in the membrane.;CYTOPLASMIC_DOMAIN Region of a membrane-bound protein predicted to be outside the membrane, in the cytoplasm.;NON_CYTOPLASMIC_DOMAIN Region of a membrane-bound protein predicted to be outside the membrane, in the extracellular region.	-	-	-	-
Cicha01G0014200	-	-	-	-	-	-	-	-	-	-	-	-	-	-	-	-	-	-	-	-	-	-	-	-	-	-	-	-	-	TRANSMEMBRANE Region of a membrane-bound protein predicted to be embedded in the membrane.;CYTOPLASMIC_DOMAIN Region of a membrane-bound protein predicted to be outside the membrane, in the cytoplasm.;NON_CYTOPLASMIC_DOMAIN Region of a membrane-bound protein predicted to be outside the membrane, in the extracellular region.	-	-	-	-
Cicha01G0014300	-	-	-	-	-	-	-	-	-	-	-	-	-	-	-	-	-	-	-	-	-	-	-	-	-	-	-	-	-	SIGNAL_PEPTIDE_N_REGION N-terminal region of a signal peptide.;SIGNAL_PEPTIDE_C_REGION C-terminal region of a signal peptide.;SIGNAL_PEPTIDE Signal peptide region;SIGNAL_PEPTIDE_H_REGION Hydrophobic region of a signal peptide.;NON_CYTOPLASMIC_DOMAIN Region of a membrane-bound protein predicted to be outside the membrane, in the extracellular region.	-	-	-	-
Cicha01G0014400	29760.VIT_12s0035g01260.t01	3.4e-31	142.1	Streptophyta	-	-	-	K13459~RPS2:disease resistance protein RPS2	ko04626~Plant-pathogen interaction	-	-	-	ko00000,ko00001	-	-	-	Viridiplantae	37NHB@33090,3GEJ8@35493,KOG4658@1,KOG4658@2759	NA|NA|NA	T	Belongs to the disease resistance NB-LRR family	-	tr|A0A443N0E1|A0A443N0E1_9MAGN Putative disease resistance protein OS=Cinnamomum micranthum f. kanehirae OX=337451 GN=CKAN_00016200 PE=3 SV=1	gi|731411726|ref|XP_010658100.1| PREDICTED: disease resistance protein At4g27190-like [Vitis vinifera]	-	-	-	G3DSA:3.80.10.10	-	-	-	-	SSF52047	-
Cicha01G0014500	-	-	-	-	-	-	-	-	-	-	-	-	-	-	-	-	-	-	-	-	-	-	-	-	-	-	-	-	-	TRANSMEMBRANE Region of a membrane-bound protein predicted to be embedded in the membrane.;CYTOPLASMIC_DOMAIN Region of a membrane-bound protein predicted to be outside the membrane, in the cytoplasm.;NON_CYTOPLASMIC_DOMAIN Region of a membrane-bound protein predicted to be outside the membrane, in the extracellular region.	-	-	-	-
Cicha01G0014600	4432.XP_010271829.1	1.1e-60	240.7	Eukaryota	-	GO:0005575~cellular_component; GO:0005623~obsolete cell; GO:0005886~plasma membrane; GO:0006950~response to stress; GO:0006952~defense response; GO:0007154~cell communication; GO:0007165~signal transduction; GO:0008150~biological_process; GO:0009987~cellular process; GO:0016020~membrane; GO:0023052~signaling; GO:0044464~obsolete cell part; GO:0050789~regulation of biological process; GO:0050794~r…	-	-	-	-	-	-	-	-	-	-	Eukaryota	KOG4658@1,KOG4658@2759	NA|NA|NA	S	ADP binding	sp|Q9T048|DRL27_ARATH Disease resistance protein At4g27190 OS=Arabidopsis thaliana OX=3702 GN=At4g27190 PE=2 SV=1	tr|A0A443N0I2|A0A443N0I2_9MAGN Putative disease resistance protein OS=Cinnamomum micranthum f. kanehirae OX=337451 GN=CKAN_00016800 PE=3 SV=1	gi|720050599|ref|XP_010271829.1| PREDICTED: probable disease resistance protein At1g61180 [Nelumbo nucifera]	AT4G27190.1 pep:known chromosome:TAIR10:4:13620977:13623934:-1 gene:AT4G27190 transcript:AT4G27190.1 description:"Disease resistance protein At4g27190"	-	-	G3DSA:1.10.20.10;G3DSA:3.40.50.300	PF00931 NB-ARC domain	-	PR00364 Disease resistance protein signature	-	SSF52540	-
Cicha01G0014700	-	-	-	-	-	-	-	-	-	-	-	-	-	-	-	-	-	-	-	-	-	-	-	-	-	-	-	-	-	-	-	-	-	-
Cicha01G0014800	-	-	-	-	-	-	-	-	-	-	-	-	-	-	-	-	-	-	-	-	-	-	tr|A0A3S3N5H7|A0A3S3N5H7_9MAGN Uncharacterized protein OS=Cinnamomum micranthum f. kanehirae OX=337451 GN=CKAN_00138300 PE=4 SV=1	-	-	-	-	-	-	-	-	-	-	-
Cicha01G0014900	29760.VIT_05s0124g00580.t01	8.4e-36	156.8	Streptophyta	-	-	-	-	-	-	-	-	-	-	-	-	Viridiplantae	28I7G@1,2QQHQ@2759,37RPF@33090,3GCJX@35493	NA|NA|NA	-	-	-	tr|A0A443N0B6|A0A443N0B6_9MAGN Uncharacterized protein OS=Cinnamomum micranthum f. kanehirae OX=337451 GN=CKAN_00016100 PE=4 SV=1	gi|225433795|ref|XP_002273517.1| PREDICTED: uncharacterized protein LOC100266921 [Vitis vinifera]	AT2G43250.1 pep:known chromosome:TAIR10:2:17977228:17979608:1 gene:AT2G43250 transcript:AT2G43250.1 description:"unknown protein\x3b Has 32 Blast hits to 32 proteins in 11 species\x3a Archae - 0\x3b Bacteria - 0\x3b Metazoa - 0\x3b Fungi - 0\x3b Plants - 32\x3b Viruses - 0\x3b Other Eukaryotes - 0 (source\x3a NCBI BLink)."	-	-	-	-	TRANSMEMBRANE Region of a membrane-bound protein predicted to be embedded in the membrane.;CYTOPLASMIC_DOMAIN Region of a membrane-bound protein predicted to be outside the membrane, in the cytoplasm.;NON_CYTOPLASMIC_DOMAIN Region of a membrane-bound protein predicted to be outside the membrane, in the extracellular region.	-	-	-	-
Cicha01G0015000	-	-	-	-	-	-	-	-	-	-	-	-	-	-	-	-	-	-	-	-	-	-	-	-	-	-	-	-	-	-	-	-	-	-
Cicha01G0015100	29760.VIT_12s0035g01330.t01	1.6e-28	133.7	Streptophyta	-	-	-	K13459~RPS2:disease resistance protein RPS2	ko04626~Plant-pathogen interaction	-	-	-	ko00000,ko00001	-	-	-	Viridiplantae	37NHB@33090,3GEJ8@35493,KOG4658@1,KOG4658@2759	NA|NA|NA	T	Belongs to the disease resistance NB-LRR family	-	tr|A0A3S3PUD8|A0A3S3PUD8_9MAGN Putative disease resistance protein OS=Cinnamomum micranthum f. kanehirae OX=337451 GN=CKAN_00126200 PE=3 SV=1	gi|147821595|emb|CAN74437.1| hypothetical protein VITISV_022952 [Vitis vinifera]	-	-	-	G3DSA:3.80.10.10	-	-	-	-	SSF52058	-
Cicha01G0015200	42345.XP_008776187.1	1.4e-38	166.8	Liliopsida	-	-	-	K21867~AKT,KAT,GORK,SKOR:potassium channel	-	-	-	-	ko00000,ko02000	1.A.1.4	-	-	Viridiplantae	37R1S@33090,3GHK0@35493,3KSGJ@4447,KOG0498@1,KOG0498@2759	NA|NA|NA	PT	Cyclic nucleotide-monophosphate binding domain	sp|Q9M8S6|SKOR_ARATH Potassium channel SKOR OS=Arabidopsis thaliana OX=3702 GN=SKOR PE=1 SV=1	tr|A0A5J5BXA8|A0A5J5BXA8_9ASTE Uncharacterized protein OS=Nyssa sinensis OX=561372 GN=F0562_004114 PE=4 SV=1	gi|672194031|ref|XP_008776187.1| PREDICTED: potassium channel KOR2-like [Phoenix dactylifera]	AT3G02850.1 pep:known chromosome:TAIR10:3:619678:623558:-1 gene:AT3G02850 transcript:AT3G02850.1 description:"Potassium channel SKOR"	-	-	G3DSA:1.10.287.70;G3DSA:3.20.20.70	PF05691 Raffinose synthase or seed imbibition protein Sip1	TRANSMEMBRANE Region of a membrane-bound protein predicted to be embedded in the membrane.;CYTOPLASMIC_DOMAIN Region of a membrane-bound protein predicted to be outside the membrane, in the cytoplasm.;NON_CYTOPLASMIC_DOMAIN Region of a membrane-bound protein predicted to be outside the membrane, in the extracellular region.	-	-	SSF81324	-
Cicha01G0015300	4432.XP_010252297.1	6.6e-54	216.9	Streptophyta	-	-	-	K21867~AKT,KAT,GORK,SKOR:potassium channel	-	-	-	-	ko00000,ko02000	1.A.1.4	-	-	Viridiplantae	37R1S@33090,3GHK0@35493,KOG0498@1,KOG0498@2759	NA|NA|NA	PT	Potassium channel	sp|Q7XUW4|KOR2_ORYSJ Potassium channel KOR2 OS=Oryza sativa subsp. japonica OX=39947 GN=Os04g0445000 PE=2 SV=2	tr|A0A5P1E8H8|A0A5P1E8H8_ASPOF Uncharacterized protein OS=Asparagus officinalis OX=4686 GN=A4U43_C09F4170 PE=4 SV=1	gi|719988316|ref|XP_010252297.1| PREDICTED: potassium channel KOR2-like isoform X1 [Nelumbo nucifera]	AT3G02850.1 pep:known chromosome:TAIR10:3:619678:623558:-1 gene:AT3G02850 transcript:AT3G02850.1 description:"Potassium channel SKOR"	cd00204 ANK;cd00038 CAP_ED	-	G3DSA:1.25.40.20;G3DSA:2.60.120.10	-	-	-	-	SSF48403;SSF51206	-
Cicha01G0015400	-	-	-	-	-	-	-	-	-	-	-	-	-	-	-	-	-	-	-	-	-	-	-	-	-	-	-	-	-	-	-	-	-	-
Cicha01G0015500	-	-	-	-	-	-	-	-	-	-	-	-	-	-	-	-	-	-	-	-	-	-	-	-	-	-	-	-	-	-	-	-	-	-
Cicha01G0015600	-	-	-	-	-	-	-	-	-	-	-	-	-	-	-	-	-	-	-	-	-	-	-	-	-	-	-	-	-	-	-	-	-	-
Cicha01G0015700	29760.VIT_05s0124g00580.t01	2.5e-28	131.7	Streptophyta	-	-	-	-	-	-	-	-	-	-	-	-	Viridiplantae	28I7G@1,2QQHQ@2759,37RPF@33090,3GCJX@35493	NA|NA|NA	-	-	-	tr|A0A443N0B6|A0A443N0B6_9MAGN Uncharacterized protein OS=Cinnamomum micranthum f. kanehirae OX=337451 GN=CKAN_00016100 PE=4 SV=1	gi|225433795|ref|XP_002273517.1| PREDICTED: uncharacterized protein LOC100266921 [Vitis vinifera]	-	-	-	-	-	TRANSMEMBRANE Region of a membrane-bound protein predicted to be embedded in the membrane.;CYTOPLASMIC_DOMAIN Region of a membrane-bound protein predicted to be outside the membrane, in the cytoplasm.;NON_CYTOPLASMIC_DOMAIN Region of a membrane-bound protein predicted to be outside the membrane, in the extracellular region.	-	-	-	-
Cicha01G0015800	4432.XP_010246626.1	1.3e-131	477.6	Eukaryota	-	-	-	-	-	-	-	-	-	-	-	-	Eukaryota	KOG4658@1,KOG4658@2759	NA|NA|NA	S	ADP binding	sp|P60838|SUMM2_ARATH Disease resistance protein SUMM2 OS=Arabidopsis thaliana OX=3702 GN=SUMM2 PE=1 SV=1	tr|A0A443N3B1|A0A443N3B1_9MAGN Putative disease resistance protein OS=Cinnamomum micranthum f. kanehirae OX=337451 GN=CKAN_00126300 PE=3 SV=1	gi|720095269|ref|XP_010246626.1| PREDICTED: probable disease resistance protein At1g63360 [Nelumbo nucifera]	AT1G12280.1 pep:known chromosome:TAIR10:1:4174875:4177559:-1 gene:AT1G12280 transcript:AT1G12280.1 description:"Probable disease resistance protein At1g12280"	-	-	G3DSA:1.10.10.10;G3DSA:1.10.20.10;G3DSA:3.40.50.300;G3DSA:3.80.10.10	PF13855 Leucine rich repeat;PF00931 NB-ARC domain	-	PR00364 Disease resistance protein signature	-	SSF52058;SSF52540	-
Cicha01G0015900	4098.XP_009591982.1	4.9e-14	84.3	asterids	-	-	-	-	-	-	-	-	-	-	-	-	Viridiplantae	28I7G@1,2QQHQ@2759,37RPF@33090,3GCJX@35493,44DZM@71274	NA|NA|NA	-	-	-	tr|A0A443N0C7|A0A443N0C7_9MAGN Uncharacterized protein OS=Cinnamomum micranthum f. kanehirae OX=337451 GN=CKAN_00016400 PE=4 SV=1	gi|697166305|ref|XP_009591982.1| PREDICTED: uncharacterized protein LOC104088920 [Nicotiana tomentosiformis]	AT2G43250.1 pep:known chromosome:TAIR10:2:17977228:17979608:1 gene:AT2G43250 transcript:AT2G43250.1 description:"unknown protein\x3b Has 32 Blast hits to 32 proteins in 11 species\x3a Archae - 0\x3b Bacteria - 0\x3b Metazoa - 0\x3b Fungi - 0\x3b Plants - 32\x3b Viruses - 0\x3b Other Eukaryotes - 0 (source\x3a NCBI BLink)."	-	-	-	-	-	-	-	-	-
Cicha01G0016000	4432.XP_010246626.1	3.3e-133	483	Eukaryota	-	-	-	-	-	-	-	-	-	-	-	-	Eukaryota	KOG4658@1,KOG4658@2759	NA|NA|NA	S	ADP binding	sp|O81825|DRL28_ARATH Probable disease resistance protein At4g27220 OS=Arabidopsis thaliana OX=3702 GN=At4g27220 PE=2 SV=1	tr|A0A443N3B1|A0A443N3B1_9MAGN Putative disease resistance protein OS=Cinnamomum micranthum f. kanehirae OX=337451 GN=CKAN_00126300 PE=3 SV=1	gi|720095269|ref|XP_010246626.1| PREDICTED: probable disease resistance protein At1g63360 [Nelumbo nucifera]	AT4G27220.1 pep:known chromosome:TAIR10:4:13633953:13636712:-1 gene:AT4G27220 transcript:AT4G27220.1 description:"Probable disease resistance protein At4g27220"	-	-	G3DSA:1.10.10.10;G3DSA:1.10.20.10;G3DSA:3.80.10.10	PF13855 Leucine rich repeat;PF00931 NB-ARC domain	-	PR00364 Disease resistance protein signature	-	SSF52058;SSF52540	-
Cicha01G0016100	-	-	-	-	-	-	-	-	-	-	-	-	-	-	-	-	-	-	-	-	-	-	-	-	-	-	-	-	-	SIGNAL_PEPTIDE_N_REGION N-terminal region of a signal peptide.;TRANSMEMBRANE Region of a membrane-bound protein predicted to be embedded in the membrane.;SIGNAL_PEPTIDE_H_REGION Hydrophobic region of a signal peptide.;SIGNAL_PEPTIDE_C_REGION C-terminal region of a signal peptide.;SIGNAL_PEPTIDE Signal peptide region;NON_CYTOPLASMIC_DOMAIN Region of a membrane-bound protein predicted to be outside…	-	-	-	-
Cicha01G0016200	-	-	-	-	-	-	-	-	-	-	-	-	-	-	-	-	-	-	-	-	-	-	-	-	-	-	-	-	-	TRANSMEMBRANE Region of a membrane-bound protein predicted to be embedded in the membrane.;CYTOPLASMIC_DOMAIN Region of a membrane-bound protein predicted to be outside the membrane, in the cytoplasm.;NON_CYTOPLASMIC_DOMAIN Region of a membrane-bound protein predicted to be outside the membrane, in the extracellular region.	-	-	-	-
Cicha01G0016300	29760.VIT_05s0124g00560.t01	3.3e-180	637.9	Streptophyta	-	GO:0003674~molecular_function; GO:0005215~transporter activity; GO:0005342~organic acid transmembrane transporter activity; GO:0005575~cellular_component; GO:0005622~intracellular anatomical structure; GO:0005623~obsolete cell; GO:0005737~cytoplasm; GO:0005794~Golgi apparatus; GO:0006810~transport; GO:0006811~ion transport; GO:0006820~anion transport; GO:0008150~biological_process; GO:0008509~ani…	-	K15273~SLC35A4:solute carrier family 35 (probable UDP-sugar transporter), member A4	-	-	-	-	ko00000,ko02000	2.A.7.12	-	-	Viridiplantae	37S3C@33090,3G7J1@35493,COG0697@1,KOG2234@2759	NA|NA|NA	G	Transporter	sp|Q9C5H6|CSTR3_ARATH CMP-sialic acid transporter 3 OS=Arabidopsis thaliana OX=3702 GN=UTR6 PE=2 SV=1	tr|A0A3S3MNK1|A0A3S3MNK1_9MAGN Nucleotide-sugar transporter OS=Cinnamomum micranthum f. kanehirae OX=337451 GN=CKAN_00017400 PE=4 SV=1	gi|359478080|ref|XP_003632066.1| PREDICTED: CMP-sialic acid transporter 2 [Vitis vinifera]	AT3G59360.1 pep:known chromosome:TAIR10:3:21935283:21940244:-1 gene:AT3G59360 transcript:AT3G59360.1 description:"CMP-sialic acid transporter 3"	-	Coil	-	PF04142 Nucleotide-sugar transporter	TRANSMEMBRANE Region of a membrane-bound protein predicted to be embedded in the membrane.;CYTOPLASMIC_DOMAIN Region of a membrane-bound protein predicted to be outside the membrane, in the cytoplasm.;NON_CYTOPLASMIC_DOMAIN Region of a membrane-bound protein predicted to be outside the membrane, in the extracellular region.	-	-	SSF103481	-
Cicha01G0016400	4432.XP_010278470.1	3.8e-73	281.2	Streptophyta	-	-	-	-	-	-	-	-	-	-	-	-	Viridiplantae	28P78@1,2QVU8@2759,37I18@33090,3G85H@35493	NA|NA|NA	S	Protein of unknown function (DUF1218)	-	tr|A0A443N0D4|A0A443N0D4_9MAGN Uncharacterized protein OS=Cinnamomum micranthum f. kanehirae OX=337451 GN=CKAN_00017500 PE=4 SV=1	gi|720072726|ref|XP_010278470.1| PREDICTED: uncharacterized protein LOC104612652 [Nelumbo nucifera]	AT4G31130.1 pep:known chromosome:TAIR10:4:15136935:15138840:-1 gene:AT4G31130 transcript:AT4G31130.1 description:"Protein of unknown function (DUF1218)"	-	-	-	PF06749 Protein of unknown function (DUF1218)	TRANSMEMBRANE Region of a membrane-bound protein predicted to be embedded in the membrane.;CYTOPLASMIC_DOMAIN Region of a membrane-bound protein predicted to be outside the membrane, in the cytoplasm.;NON_CYTOPLASMIC_DOMAIN Region of a membrane-bound protein predicted to be outside the membrane, in the extracellular region.	-	-	-	-
Cicha01G0016500	4432.XP_010258610.1	1.5e-176	625.5	Streptophyta	-	GO:0003674~molecular_function; GO:0003824~catalytic activity; GO:0004672~protein kinase activity; GO:0004674~protein serine/threonine kinase activity; GO:0004675~transmembrane receptor protein serine/threonine kinase activity; GO:0004888~transmembrane signaling receptor activity; GO:0005488~binding; GO:0005515~protein binding; GO:0005575~cellular_component; GO:0005623~obsolete cell; GO:0005886~pl…	2.7.11.1	K13436~PTI1:pto-interacting protein 1	ko04626~Plant-pathogen interaction	-	-	-	ko00000,ko00001,ko01000,ko01001	-	-	-	Viridiplantae	37HVZ@33090,3G9T6@35493,COG0515@1,KOG1187@2759	NA|NA|NA	T	Belongs to the protein kinase superfamily. Tyr protein kinase family	sp|O49339|PTI12_ARATH PTI1-like tyrosine-protein kinase 2 OS=Arabidopsis thaliana OX=3702 GN=PTI12 PE=1 SV=1	tr|A0A3S3PSK2|A0A3S3PSK2_9MAGN PTI1-like tyrosine-protein kinase 1 OS=Cinnamomum micranthum f. kanehirae OX=337451 GN=CKAN_00017600 PE=3 SV=1	gi|720008378|ref|XP_010258610.1| PREDICTED: PTI1-like tyrosine-protein kinase 1 isoform X1 [Nelumbo nucifera]	AT2G43230.1 pep:known chromosome:TAIR10:2:17966307:17968726:1 gene:AT2G43230 transcript:AT2G43230.1 description:"Protein kinase superfamily protein"	-	-	G3DSA:3.30.200.20;G3DSA:1.10.510.10	PF07714 Protein tyrosine kinase	-	-	SM00219	SSF56112	-
Cicha01G0016600	42345.XP_008804181.1	1.2e-108	400.6	Liliopsida	-	GO:0006355~regulation of transcription, DNA-templated; GO:0006357~regulation of transcription by RNA polymerase II; GO:0006508~proteolysis; GO:0006511~ubiquitin-dependent protein catabolic process; GO:0006807~nitrogen compound metabolic process; GO:0006950~response to stress; GO:0008150~biological_process; GO:0008152~metabolic process; GO:0009056~catabolic process; GO:0009057~macromolecule catabo…	-	-	-	-	-	-	-	-	-	-	Viridiplantae	37T3Y@33090,3G8SC@35493,3KRCB@4447,KOG2507@1,KOG2507@2759	NA|NA|NA	S	UBX domain	sp|Q9ZW74|PUX11_ARATH Plant UBX domain-containing protein 11 OS=Arabidopsis thaliana OX=3702 GN=PUX11 PE=1 SV=2	tr|A0A3S4N2M1|A0A3S4N2M1_9MAGN Plant UBX domain-containing protein 11 OS=Cinnamomum micranthum f. kanehirae OX=337451 GN=CKAN_00017700 PE=4 SV=1	gi|672168359|ref|XP_008804181.1| PREDICTED: UBX domain-containing protein 4 [Phoenix dactylifera]	AT2G43210.1 pep:known chromosome:TAIR10:2:17960711:17963727:1 gene:AT2G43210 transcript:AT2G43210.1 description:"Plant UBX domain-containing protein 11"	-	-	G3DSA:3.10.20.90	PF00789 UBX domain	-	-	SM00166	SSF54236;SSF52833	-
Cicha01G0016700	4432.XP_010256457.1	1.3e-140	507.7	Streptophyta	-	GO:0003674~molecular_function; GO:0003676~nucleic acid binding; GO:0003723~RNA binding; GO:0003824~catalytic activity; GO:0004518~nuclease activity; GO:0004519~endonuclease activity; GO:0005488~binding; GO:0005575~cellular_component; GO:0005622~intracellular anatomical structure; GO:0005623~obsolete cell; GO:0006139~nucleobase-containing compound metabolic process; GO:0006725~cellular aromatic co…	-	-	-	-	-	-	-	-	-	-	Viridiplantae	37QVI@33090,3G7UG@35493,KOG4197@1,KOG4197@2759	NA|NA|NA	S	Pentatricopeptide repeat-containing protein	sp|Q9M9X9|PPR18_ARATH Pentatricopeptide repeat-containing protein At1g06710, mitochondrial OS=Arabidopsis thaliana OX=3702 GN=At1g06710 PE=3 SV=1	tr|A0A443N0C8|A0A443N0C8_9MAGN Pentatricopeptide repeat-containing protein, mitochondrial isoform X1 OS=Cinnamomum micranthum f. kanehirae OX=337451 GN=CKAN_00017800 PE=4 SV=1	gi|743814837|ref|XP_010930166.1| PREDICTED: pentatricopeptide repeat-containing protein At1g06710, mitochondrial isoform X1 [Elaeis guineensis]	AT1G06710.1 pep:known chromosome:TAIR10:1:2056575:2060242:-1 gene:AT1G06710 transcript:AT1G06710.1 description:"Tetratricopeptide repeat (TPR)-like superfamily protein"	-	-	G3DSA:1.25.40.10;G3DSA:3.30.2320.10	PF01535 PPR repeat;PF13041 PPR repeat family;PF12854 PPR repeat	SIGNAL_PEPTIDE_N_REGION N-terminal region of a signal peptide.;SIGNAL_PEPTIDE_C_REGION C-terminal region of a signal peptide.;SIGNAL_PEPTIDE Signal peptide region;SIGNAL_PEPTIDE_H_REGION Hydrophobic region of a signal peptide.;NON_CYTOPLASMIC_DOMAIN Region of a membrane-bound protein predicted to be outside the membrane, in the extracellular region.	-	-	SSF81901	TIGR00756 PPR: pentatricopeptide repeat domain
Cicha01G0016800	4432.XP_010262448.1	1.3e-295	1022.3	Streptophyta	-	GO:0000243~commitment complex; GO:0000245~spliceosomal complex assembly; GO:0000375~RNA splicing, via transesterification reactions; GO:0000377~RNA splicing, via transesterification reactions with bulged adenosine as nucleophile; GO:0000395~mRNA 5'-splice site recognition; GO:0000398~mRNA splicing, via spliceosome; GO:0005575~cellular_component; GO:0005622~intracellular anatomical structure; GO:0…	-	K13217~PRPF39,PRP39:pre-mRNA-processing factor 39	-	-	-	-	ko00000,ko03041	-	-	-	Viridiplantae	37NFX@33090,3GCG8@35493,KOG1258@1,KOG1258@2759	NA|NA|NA	A	pre-mRNA-processing factor	sp|Q4KLU2|PRP39_XENLA Pre-mRNA-processing factor 39 OS=Xenopus laevis OX=8355 GN=prpf39 PE=2 SV=1	tr|A0A3S3M8Q5|A0A3S3M8Q5_9MAGN RNA-processing protein OS=Cinnamomum micranthum f. kanehirae OX=337451 GN=CKAN_00017900 PE=4 SV=1	gi|225437987|ref|XP_002272685.1| PREDICTED: pre-mRNA-processing factor 39 [Vitis vinifera]	AT1G04080.1 pep:known chromosome:TAIR10:1:1051343:1056751:1 gene:AT1G04080 transcript:AT1G04080.1 description:"Tetratricopeptide repeat (TPR)-like superfamily protein"	-	-	G3DSA:1.25.40.10	-	-	-	SM00386	SSF48452	-
Cicha01G0016900	4432.XP_010265022.1	2.2e-23	117.5	Streptophyta	-	GO:0003674~molecular_function; GO:0003676~nucleic acid binding; GO:0003723~RNA binding; GO:0003824~catalytic activity; GO:0004518~nuclease activity; GO:0004519~endonuclease activity; GO:0005488~binding; GO:0005575~cellular_component; GO:0005622~intracellular anatomical structure; GO:0005623~obsolete cell; GO:0006139~nucleobase-containing compound metabolic process; GO:0006725~cellular aromatic co…	-	-	-	-	-	-	-	-	-	-	Viridiplantae	37KIK@33090,3GBT5@35493,KOG4197@1,KOG4197@2759	NA|NA|NA	S	Pentatricopeptide repeat-containing protein	-	tr|A0A443N0J3|A0A443N0J3_9MAGN Pentatricopeptide repeat OS=Cinnamomum micranthum f. kanehirae OX=337451 GN=CKAN_00018000 PE=4 SV=1	gi|720028817|ref|XP_010265022.1| PREDICTED: pentatricopeptide repeat-containing protein At1g08610 [Nelumbo nucifera]	-	-	-	G3DSA:3.30.2320.10	PF01535 PPR repeat;PF13041 PPR repeat family;PF12854 PPR repeat	-	-	-	-	TIGR00756 PPR: pentatricopeptide repeat domain
Cicha01G0017000	42345.XP_008791747.1	9.2e-140	503.4	Liliopsida	-	-	-	K15287~SLC35F1_2:solute carrier family 35, member F1/2	-	-	-	-	ko00000,ko02000	-	-	-	Viridiplantae	37SNK@33090,3G7J9@35493,3KVP6@4447,COG0697@1,KOG2766@2759	NA|NA|NA	EG	Solute carrier family 35	sp|Q5T1Q4|S35F1_HUMAN Solute carrier family 35 member F1 OS=Homo sapiens OX=9606 GN=SLC35F1 PE=2 SV=2	tr|A0A3S3M2C7|A0A3S3M2C7_9MAGN Solute carrier family 35 member F1-like protein isoform X1 OS=Cinnamomum micranthum f. kanehirae OX=337451 GN=CKAN_00018100 PE=4 SV=1	gi|672136125|ref|XP_008791747.1| PREDICTED: solute carrier family 35 member F1-like isoform X1 [Phoenix dactylifera]	AT3G59310.1 pep:known chromosome:TAIR10:3:21921746:21924415:-1 gene:AT3G59310 transcript:AT3G59310.1 description:"Eukaryotic protein of unknown function (DUF914)"	-	-	-	PF06027 Solute carrier family 35	SIGNAL_PEPTIDE_N_REGION N-terminal region of a signal peptide.;TRANSMEMBRANE Region of a membrane-bound protein predicted to be embedded in the membrane.;SIGNAL_PEPTIDE_H_REGION Hydrophobic region of a signal peptide.;SIGNAL_PEPTIDE_C_REGION C-terminal region of a signal peptide.;SIGNAL_PEPTIDE Signal peptide region;NON_CYTOPLASMIC_DOMAIN Region of a membrane-bound protein predicted to be outside…	-	-	SSF103481	-
Cicha01G0017100	42345.XP_008802359.1	1.7e-194	685.6	Liliopsida	-	-	-	-	-	-	-	-	-	-	-	-	Viridiplantae	37HM6@33090,3G956@35493,3KQ66@4447,COG2513@1,KOG1260@2759	NA|NA|NA	C	Phosphoenolpyruvate phosphomutase	sp|Q0QLE4|DML_EUBBA 2,3-dimethylmalate lyase OS=Eubacterium barkeri OX=1528 GN=Dml PE=1 SV=1	tr|A0A3S3PRD2|A0A3S3PRD2_9MAGN 2,3-dimethylmalate lyase OS=Cinnamomum micranthum f. kanehirae OX=337451 GN=CKAN_00018200 PE=4 SV=1	gi|743763893|ref|XP_010912146.1| PREDICTED: petal death protein [Elaeis guineensis]	AT2G43180.1 pep:known chromosome:TAIR10:2:17953497:17955829:-1 gene:AT2G43180 transcript:AT2G43180.1 description:"Phosphoenolpyruvate carboxylase family protein"	cd00377 ICL_PEPM	-	G3DSA:3.20.20.60	PF13714 Phosphoenolpyruvate phosphomutase	-	-	-	SSF51621	-
Cicha01G0017200	4432.XP_010246626.1	3.2e-136	493	Eukaryota	-	-	-	-	-	-	-	-	-	-	-	-	Eukaryota	KOG4658@1,KOG4658@2759	NA|NA|NA	S	ADP binding	sp|P60838|SUMM2_ARATH Disease resistance protein SUMM2 OS=Arabidopsis thaliana OX=3702 GN=SUMM2 PE=1 SV=1	tr|A0A3S3NNF3|A0A3S3NNF3_9MAGN Putative disease resistance protein OS=Cinnamomum micranthum f. kanehirae OX=337451 GN=CKAN_00021700 PE=3 SV=1	gi|720095269|ref|XP_010246626.1| PREDICTED: probable disease resistance protein At1g63360 [Nelumbo nucifera]	AT1G12280.1 pep:known chromosome:TAIR10:1:4174875:4177559:-1 gene:AT1G12280 transcript:AT1G12280.1 description:"Probable disease resistance protein At1g12280"	-	Coil	G3DSA:1.10.10.10;G3DSA:1.10.20.10;G3DSA:3.40.50.300;G3DSA:3.80.10.10	PF13855 Leucine rich repeat;PF00931 NB-ARC domain	-	PR00364 Disease resistance protein signature	-	SSF52058;SSF52540	-
Cicha01G0017300	4432.XP_010246626.1	3.4e-146	526.2	Eukaryota	-	-	-	-	-	-	-	-	-	-	-	-	Eukaryota	KOG4658@1,KOG4658@2759	NA|NA|NA	S	ADP binding	sp|O64973|RPS5_ARATH Disease resistance protein RPS5 OS=Arabidopsis thaliana OX=3702 GN=RPS5 PE=1 SV=2	tr|A0A3S3PRD9|A0A3S3PRD9_9MAGN Putative disease resistance protein OS=Cinnamomum micranthum f. kanehirae OX=337451 GN=CKAN_00020800 PE=3 SV=1	gi|720095269|ref|XP_010246626.1| PREDICTED: probable disease resistance protein At1g63360 [Nelumbo nucifera]	AT1G12220.1 pep:known chromosome:TAIR10:1:4144935:4147817:1 gene:AT1G12220 transcript:AT1G12220.1 description:"Disease resistance protein RPS5"	-	Coil	G3DSA:1.10.10.10;G3DSA:1.10.20.10;G3DSA:3.80.10.10	PF13855 Leucine rich repeat;PF00931 NB-ARC domain	-	PR00364 Disease resistance protein signature	-	SSF52058;SSF52540	-
Cicha01G0017400	-	-	-	-	-	-	-	-	-	-	-	-	-	-	-	-	-	-	-	-	-	-	-	-	-	-	-	-	-	-	-	-	-	-
Cicha01G0017500	-	-	-	-	-	-	-	-	-	-	-	-	-	-	-	-	-	-	-	-	-	-	-	-	-	-	-	-	-	-	-	-	-	-
Cicha01G0017600	3988.XP_002530344.1	7.4e-130	470.7	fabids	-	-	-	-	-	-	-	-	-	-	-	-	Viridiplantae	2QSPJ@2759,37M7Z@33090,3GGRR@35493,4JN7E@91835,COG2303@1	NA|NA|NA	E	GMC oxidoreductase	-	tr|A0A3S3MDW7|A0A3S3MDW7_9MAGN Uncharacterized protein OS=Cinnamomum micranthum f. kanehirae OX=337451 GN=CKAN_00018600 PE=4 SV=1	gi|255578983|ref|XP_002530344.1| conserved hypothetical protein [Ricinus communis]	-	-	-	G3DSA:3.40.50.1820	-	SIGNAL_PEPTIDE_N_REGION N-terminal region of a signal peptide.;SIGNAL_PEPTIDE_C_REGION C-terminal region of a signal peptide.;SIGNAL_PEPTIDE Signal peptide region;SIGNAL_PEPTIDE_H_REGION Hydrophobic region of a signal peptide.;NON_CYTOPLASMIC_DOMAIN Region of a membrane-bound protein predicted to be outside the membrane, in the extracellular region.	-	-	SSF53474	-
Cicha01G0017700	29760.VIT_05s0124g00090.t01	1.4e-49	202.2	Streptophyta	-	-	-	-	-	-	-	-	-	-	-	-	Viridiplantae	37VNT@33090,3GJMJ@35493,COG0284@1,KOG1743@2759	NA|NA|NA	P	Vesicle transport protein	sp|Q6NMM1|GOT1_ARATH Vesicle transport protein GOT1 OS=Arabidopsis thaliana OX=3702 GN=GOT1 PE=1 SV=1	tr|F6I3R2|F6I3R2_VITVI Uncharacterized protein OS=Vitis vinifera OX=29760 GN=VIT_05s0124g00090 PE=4 SV=1	gi|225433762|ref|XP_002271144.1| PREDICTED: vesicle transport protein GOT1B isoform X1 [Vitis vinifera]	AT1G05785.1 pep:known chromosome:TAIR10:1:1730249:1732626:1 gene:AT1G05785 transcript:AT1G05785.1 description:"Got1/Sft2-like vescicle transport protein family"	-	-	-	PF04178 Got1/Sft2-like family	TRANSMEMBRANE Region of a membrane-bound protein predicted to be embedded in the membrane.;CYTOPLASMIC_DOMAIN Region of a membrane-bound protein predicted to be outside the membrane, in the cytoplasm.;NON_CYTOPLASMIC_DOMAIN Region of a membrane-bound protein predicted to be outside the membrane, in the extracellular region.	-	-	-	-
Cicha01G0017800	29760.VIT_05s0124g00100.t01	1.9e-43	182.6	Streptophyta	-	-	-	-	-	-	-	-	-	-	-	-	Viridiplantae	2BC6Z@1,2S0ZI@2759,37UK2@33090,3GJ5C@35493	NA|NA|NA	-	-	-	tr|A0A3S3PSL4|A0A3S3PSL4_9MAGN WW domain-containing protein OS=Cinnamomum micranthum f. kanehirae OX=337451 GN=CKAN_00019300 PE=4 SV=1	gi|225433764|ref|XP_002271254.1| PREDICTED: uncharacterized protein LOC100251518 [Vitis vinifera]	AT4G08910.1 pep:known chromosome:TAIR10:4:5712346:5713384:1 gene:AT4G08910 transcript:AT4G08910.1 description:"unknown protein\x3b BEST Arabidopsis thaliana protein match is\x3a unknown protein (TAIR\x3aAT1G78170.1)\x3b Has 68 Blast hits to 68 proteins in 13 species\x3a Archae - 0\x3b Bacteria - 0\x3b Metazoa - 0\x3b Fungi - 0\x3b Plants - 64\x3b Viruses - 0\x3b Other Eukaryotes - 4 (source /.../…	-	-	G3DSA:2.20.70.10	-	-	-	-	SSF51045	-
Cicha01G0018000	42345.XP_008791735.1	1.1e-162	580.1	Liliopsida	-	-	-	K09285~OVM,ANT:AP2-like factor, ANT lineage	-	-	-	-	ko00000,ko03000	-	-	-	Viridiplantae	28IJ6@1,2QSTN@2759,37KJ6@33090,3GBIK@35493,3KPC0@4447	NA|NA|NA	K	AP2-like ethylene-responsive transcription factor	sp|Q8LSN2|BBM2_BRANA AP2-like ethylene-responsive transcription factor BBM2 OS=Brassica napus OX=3708 GN=BBM2 PE=2 SV=1	tr|A0A443N0G8|A0A443N0G8_9MAGN AP2-like protein ethylene-responsive transcription factor BBM OS=Cinnamomum micranthum f. kanehirae OX=337451 GN=CKAN_00019200 PE=4 SV=1	gi|743765210|ref|XP_010912820.1| PREDICTED: AP2-like ethylene-responsive transcription factor BBM2 [Elaeis guineensis]	AT1G51190.1 pep:known chromosome:TAIR10:1:18977284:18980618:1 gene:AT1G51190 transcript:AT1G51190.1 description:"AP2-like ethylene-responsive transcription factor PLT2"	cd00018 AP2	-	G3DSA:3.30.730.10	PF00847 AP2 domain	-	PR00367 Ethylene responsive element binding protein signature	SM00380	SSF54171	-
Cicha01G0018100	4432.XP_010241511.1	2.5e-12	77.8	Streptophyta	-	-	-	K09285~OVM,ANT:AP2-like factor, ANT lineage	-	-	-	-	ko00000,ko03000	-	-	-	Viridiplantae	28IJ6@1,2QSTN@2759,37KJ6@33090,3GBIK@35493	NA|NA|NA	K	AP2-like ethylene-responsive transcription factor	-	tr|A0A443N0G8|A0A443N0G8_9MAGN AP2-like protein ethylene-responsive transcription factor BBM OS=Cinnamomum micranthum f. kanehirae OX=337451 GN=CKAN_00019200 PE=4 SV=1	-	-	-	-	-	-	-	-	-	-	-
Cicha01G0018200	4432.XP_010253844.1	1.1e-60	240.7	Streptophyta	-	-	-	-	-	-	-	-	-	-	-	-	Viridiplantae	2EJ8R@1,2QW2W@2759,37MPK@33090,3GADA@35493	NA|NA|NA	-	-	-	tr|A0A1U7ZKX6|A0A1U7ZKX6_NELNU uncharacterized protein LOC104594993 OS=Nelumbo nucifera OX=4432 GN=LOC104594993 PE=4 SV=1	gi|719993305|ref|XP_010253844.1| PREDICTED: uncharacterized protein LOC104594993 [Nelumbo nucifera]	AT5G13620.1 pep:known chromosome:TAIR10:5:4385385:4386373:-1 gene:AT5G13620 transcript:AT5G13620.1 description:"unknown protein\x3b BEST Arabidopsis thaliana protein match is\x3a unknown protein (TAIR\x3aAT1G49290.1)\x3b Has 1807 Blast hits to 1807 proteins in 277 species\x3a Archae - 0\x3b Bacteria - 0\x3b Metazoa - 736\x3b Fungi - 347\x3b Plants - 385\x3b Viruses - 0\x3b Other Eukaryotes - /...…	-	-	-	-	-	-	-	-	-
Cicha01G0018300	4432.XP_010246626.1	2.4e-124	453.8	Eukaryota	-	-	-	-	-	-	-	-	-	-	-	-	Eukaryota	KOG4658@1,KOG4658@2759	NA|NA|NA	S	ADP binding	sp|Q9T048|DRL27_ARATH Disease resistance protein At4g27190 OS=Arabidopsis thaliana OX=3702 GN=At4g27190 PE=2 SV=1	tr|A0A3S3NNF3|A0A3S3NNF3_9MAGN Putative disease resistance protein OS=Cinnamomum micranthum f. kanehirae OX=337451 GN=CKAN_00021700 PE=3 SV=1	gi|720095269|ref|XP_010246626.1| PREDICTED: probable disease resistance protein At1g63360 [Nelumbo nucifera]	AT4G27190.1 pep:known chromosome:TAIR10:4:13620977:13623934:-1 gene:AT4G27190 transcript:AT4G27190.1 description:"Disease resistance protein At4g27190"	-	Coil	G3DSA:1.10.10.10;G3DSA:1.10.20.10;G3DSA:3.80.10.10	PF13855 Leucine rich repeat;PF00931 NB-ARC domain	-	PR00364 Disease resistance protein signature	-	SSF52058;SSF52540	-
Cicha01G0018400	4432.XP_010268219.1	1.3e-140	507.7	Streptophyta	-	-	-	K13459~RPS2:disease resistance protein RPS2	ko04626~Plant-pathogen interaction	-	-	-	ko00000,ko00001	-	-	-	Viridiplantae	37NHB@33090,3GEJ8@35493,KOG4658@1,KOG4658@2759	NA|NA|NA	T	Belongs to the disease resistance NB-LRR family	sp|Q9T048|DRL27_ARATH Disease resistance protein At4g27190 OS=Arabidopsis thaliana OX=3702 GN=At4g27190 PE=2 SV=1	tr|A0A3S3PUD8|A0A3S3PUD8_9MAGN Putative disease resistance protein OS=Cinnamomum micranthum f. kanehirae OX=337451 GN=CKAN_00126200 PE=3 SV=1	gi|720039179|ref|XP_010268219.1| PREDICTED: probable disease resistance protein At4g27220 [Nelumbo nucifera]	AT4G27190.1 pep:known chromosome:TAIR10:4:13620977:13623934:-1 gene:AT4G27190 transcript:AT4G27190.1 description:"Disease resistance protein At4g27190"	-	Coil	G3DSA:1.10.10.10;G3DSA:1.10.20.10;G3DSA:3.40.50.300;G3DSA:3.80.10.10	PF13855 Leucine rich repeat;PF00931 NB-ARC domain	-	PR00364 Disease resistance protein signature	-	SSF52058;SSF52540	-
Cicha01G0018500	-	-	-	-	-	-	-	-	-	-	-	-	-	-	-	-	-	-	-	-	-	-	-	-	-	-	-	-	-	SIGNAL_PEPTIDE_N_REGION N-terminal region of a signal peptide.;SIGNAL_PEPTIDE_C_REGION C-terminal region of a signal peptide.;SIGNAL_PEPTIDE Signal peptide region;SIGNAL_PEPTIDE_H_REGION Hydrophobic region of a signal peptide.;NON_CYTOPLASMIC_DOMAIN Region of a membrane-bound protein predicted to be outside the membrane, in the extracellular region.	-	-	-	-
Cicha01G0018600	-	-	-	-	-	-	-	-	-	-	-	-	-	-	-	-	-	-	-	-	-	-	tr|A0A3S4N2Q7|A0A3S4N2Q7_9MAGN Uncharacterized protein OS=Cinnamomum micranthum f. kanehirae OX=337451 GN=CKAN_00022300 PE=4 SV=1	-	-	-	-	-	-	-	-	-	-	-
Cicha01G0018700	42345.XP_008791737.1	1.4e-62	246.1	Liliopsida	-	GO:0003674~molecular_function; GO:0003824~catalytic activity; GO:0005575~cellular_component; GO:0005622~intracellular anatomical structure; GO:0005623~obsolete cell; GO:0005737~cytoplasm; GO:0005777~peroxisome; GO:0006139~nucleobase-containing compound metabolic process; GO:0006163~purine nucleotide metabolic process; GO:0006725~cellular aromatic compound metabolic process; GO:0006753~nucleoside …	-	-	-	-	-	-	-	-	-	-	Viridiplantae	37U5N@33090,3GI9V@35493,3KW0W@4447,COG0537@1,KOG3275@2759	NA|NA|NA	T	HIT domain	sp|F4K1R2|HINT3_ARATH Adenylylsulfatase HINT3 OS=Arabidopsis thaliana OX=3702 GN=HINT3 PE=1 SV=1	tr|A0A3S3N3I4|A0A3S3N3I4_9MAGN Adenylylsulfatase HINT3 isoform X2 OS=Cinnamomum micranthum f. kanehirae OX=337451 GN=CKAN_00020900 PE=4 SV=1	gi|720078956|ref|XP_010241513.1| PREDICTED: histidine triad nucleotide-binding protein 3 isoform X2 [Nelumbo nucifera]	AT5G48545.1 pep:known chromosome:TAIR10:5:19676117:19678109:1 gene:AT5G48545 transcript:AT5G48545.1 description:"histidine triad nucleotide-binding 3"	cd01277 HINT_subgroup	-	G3DSA:3.30.428.10	PF01230 HIT domain	SIGNAL_PEPTIDE_N_REGION N-terminal region of a signal peptide.;SIGNAL_PEPTIDE_C_REGION C-terminal region of a signal peptide.;SIGNAL_PEPTIDE Signal peptide region;NON_CYTOPLASMIC_DOMAIN Region of a membrane-bound protein predicted to be outside the membrane, in the extracellular region.;SIGNAL_PEPTIDE_H_REGION Hydrophobic region of a signal peptide.	PR00332 Histidine triad family signature	-	SSF54197	-
Cicha01G0018800	218851.Aquca_054_00146.1	8.5e-115	420.6	Streptophyta	-	GO:0003674~molecular_function; GO:0003824~catalytic activity; GO:0004672~protein kinase activity; GO:0004674~protein serine/threonine kinase activity; GO:0005488~binding; GO:0005515~protein binding; GO:0005575~cellular_component; GO:0005622~intracellular anatomical structure; GO:0005623~obsolete cell; GO:0005634~nucleus; GO:0005737~cytoplasm; GO:0005886~plasma membrane; GO:0006464~cellular protei…	2.7.11.1	K20714~OXI1:serine/threonine-protein kinase OXI1	ko04016~MAPK signaling pathway - plant	-	-	-	ko00000,ko00001,ko01000,ko01001	-	-	-	Viridiplantae	37QDE@33090,3G7R8@35493,KOG0610@1,KOG0610@2759	NA|NA|NA	T	serine threonine-protein kinase	sp|Q9LSF1|OXI1_ARATH Serine/threonine-protein kinase OXI1 OS=Arabidopsis thaliana OX=3702 GN=OXI1 PE=1 SV=1	tr|A0A443N0F9|A0A443N0F9_9MAGN Serine/threonine-protein kinase OXI1-like protein OS=Cinnamomum micranthum f. kanehirae OX=337451 GN=CKAN_00021000 PE=4 SV=1	gi|743814788|ref|XP_010930155.1| PREDICTED: serine/threonine-protein kinase OXI1-like [Elaeis guineensis]	AT3G25250.1 pep:known chromosome:TAIR10:3:9195503:9197124:1 gene:AT3G25250 transcript:AT3G25250.1 description:"Serine/threonine-protein kinase OXI1"	-	Coil	G3DSA:3.30.200.20;G3DSA:1.10.510.10	PF00069 Protein kinase domain	-	-	SM00220	SSF56112	-
Cicha01G0018900	42345.XP_008804197.1	3.3e-34	151.4	Liliopsida	-	-	-	-	-	-	-	-	-	-	-	-	Viridiplantae	37WN8@33090,3GK3G@35493,3M0HT@4447,KOG3173@1,KOG3173@2759	NA|NA|NA	S	Zinc finger AN1 domain-containing stress-associated protein	sp|Q0DJC7|SAP15_ORYSJ Zinc finger AN1 domain-containing stress-associated protein 15 OS=Oryza sativa subsp. japonica OX=39947 GN=SAP15 PE=2 SV=1	tr|A0A443N0J2|A0A443N0J2_9MAGN Zinc finger AN1 domain-containing protein OS=Cinnamomum micranthum f. kanehirae OX=337451 GN=CKAN_00021100 PE=4 SV=1	gi|672168397|ref|XP_008804197.1| PREDICTED: zinc finger AN1 domain-containing stress-associated protein 15-like [Phoenix dactylifera]	AT3G12630.1 pep:known chromosome:TAIR10:3:4012608:4013583:1 gene:AT3G12630 transcript:AT3G12630.1 description:"Zinc finger A20 and AN1 domain-containing stress-associated protein 5"	-	-	G3DSA:4.10.1110.10	PF01428 AN1-like Zinc finger	-	-	SM00154	SSF118310	-
Cicha01G0019000	4006.Lus10002937	1.2e-99	370.5	fabids	-	GO:0000166~nucleotide binding; GO:0003674~molecular_function; GO:0005488~binding; GO:0005575~cellular_component; GO:0005622~intracellular anatomical structure; GO:0005623~obsolete cell; GO:0005737~cytoplasm; GO:0008150~biological_process; GO:0009507~chloroplast; GO:0009536~plastid; GO:0009888~tissue development; GO:0010073~meristem maintenance; GO:0032501~multicellular organismal process; GO:0032…	-	-	-	-	-	-	-	-	-	-	Viridiplantae	37HGH@33090,3GCPP@35493,4JDHV@91835,COG4886@1,KOG0619@2759	NA|NA|NA	S	Leucine-rich repeat receptor-like protein kinase	sp|Q9ZVR7|PSKR1_ARATH Phytosulfokine receptor 1 OS=Arabidopsis thaliana OX=3702 GN=PSKR1 PE=1 SV=4	tr|A0A443N0M4|A0A443N0M4_9MAGN DNA damage-repair/toleration protein DRT100-like protein isoform X1 OS=Cinnamomum micranthum f. kanehirae OX=337451 GN=CKAN_00021200 PE=4 SV=1	gi|802540513|ref|XP_012076921.1| PREDICTED: probable LRR receptor-like serine/threonine-protein kinase At4g08850 [Jatropha curcas]	AT1G33590.1 pep:known chromosome:TAIR10:1:12177777:12179413:1 gene:AT1G33590 transcript:AT1G33590.1 description:"Leucine-rich repeat (LRR) family protein"	-	-	G3DSA:3.80.10.10	PF00560 Leucine Rich Repeat;PF13855 Leucine rich repeat;PF08263 Leucine rich repeat N-terminal domain	SIGNAL_PEPTIDE_N_REGION N-terminal region of a signal peptide.;SIGNAL_PEPTIDE_C_REGION C-terminal region of a signal peptide.;SIGNAL_PEPTIDE Signal peptide region;NON_CYTOPLASMIC_DOMAIN Region of a membrane-bound protein predicted to be outside the membrane, in the extracellular region.;SIGNAL_PEPTIDE_H_REGION Hydrophobic region of a signal peptide.	-	SM00365;SM00369	SSF52058	-
Cicha01G0019100	-	-	-	-	-	-	-	-	-	-	-	-	-	-	-	-	-	-	-	-	-	-	tr|A0A3S3MDY1|A0A3S3MDY1_9MAGN Uncharacterized protein OS=Cinnamomum micranthum f. kanehirae OX=337451 GN=CKAN_00021300 PE=4 SV=1	-	-	-	-	-	-	TRANSMEMBRANE Region of a membrane-bound protein predicted to be embedded in the membrane.;CYTOPLASMIC_DOMAIN Region of a membrane-bound protein predicted to be outside the membrane, in the cytoplasm.;NON_CYTOPLASMIC_DOMAIN Region of a membrane-bound protein predicted to be outside the membrane, in the extracellular region.	-	-	-	-
Cicha01G0019200	4432.XP_010275970.1	1.1e-152	546.2	Streptophyta	-	GO:0003674~molecular_function; GO:0003824~catalytic activity; GO:0005215~transporter activity; GO:0005575~cellular_component; GO:0005622~intracellular anatomical structure; GO:0005623~obsolete cell; GO:0005737~cytoplasm; GO:0006810~transport; GO:0006869~lipid transport; GO:0008150~biological_process; GO:0009507~chloroplast; GO:0009536~plastid; GO:0010876~lipid localization; GO:0016462~pyrophospha…	-	-	-	-	-	-	-	-	-	-	Viridiplantae	37RNX@33090,3G8UT@35493,COG1132@1,KOG0055@2759	NA|NA|NA	Q	trigalactosyldiacylglycerol 3	sp|Q9AT00|TGD3_ARATH Protein TRIGALACTOSYLDIACYLGLYCEROL 3, chloroplastic OS=Arabidopsis thaliana OX=3702 GN=TGD3 PE=1 SV=1	tr|A0A200R8N8|A0A200R8N8_9MAGN ABC transporter-like OS=Macleaya cordata OX=56857 GN=BVC80_9031g6 PE=4 SV=1	gi|720064495|ref|XP_010275970.1| PREDICTED: protein TRIGALACTOSYLDIACYLGLYCEROL 3, chloroplastic [Nelumbo nucifera]	AT1G65410.1 pep:known chromosome:TAIR10:1:24295169:24297595:1 gene:AT1G65410 transcript:AT1G65410.1 description:"Protein TRIGALACTOSYLDIACYLGLYCEROL 3, chloroplastic"	cd03261 ABC_Org_Solvent_Resistant	-	G3DSA:3.40.50.300	PF00005 ABC transporter	-	-	SM00382	SSF52540	-
Cicha01G0019300	4432.XP_010275943.1	8.9e-100	370.5	Streptophyta	-	GO:0000976~transcription regulatory region sequence-specific DNA binding; GO:0000981~DNA-binding transcription factor activity, RNA polymerase II-specific; GO:0001046~core promoter sequence-specific DNA binding; GO:0001067~regulatory region nucleic acid binding; GO:0001228~DNA-binding transcription activator activity, RNA polymerase II-specific; GO:0003674~molecular_function; GO:0003676~nucleic a…	-	-	-	-	-	-	-	-	-	-	Viridiplantae	28ZDW@1,2QVKF@2759,37MAA@33090,3G98Y@35493	NA|NA|NA	K	Transcription factor	sp|Q8H102|BH128_ARATH Transcription factor bHLH128 OS=Arabidopsis thaliana OX=3702 GN=BHLH128 PE=1 SV=1	tr|A0A443N0G0|A0A443N0G0_9MAGN Transcription factor bHLH128-like protein OS=Cinnamomum micranthum f. kanehirae OX=337451 GN=CKAN_00021500 PE=4 SV=1	gi|720064408|ref|XP_010275943.1| PREDICTED: transcription factor bHLH128-like [Nelumbo nucifera]	AT1G05805.1 pep:known chromosome:TAIR10:1:1744773:1747693:1 gene:AT1G05805 transcript:AT1G05805.1 description:"Transcription factor bHLH128"	cd00083 HLH	Coil	G3DSA:4.10.280.10	PF00010 Helix-loop-helix DNA-binding domain	-	-	SM00353	SSF47459	-
Cicha01G0019400	4432.XP_010248941.1	4.8e-30	139	Streptophyta	-	-	-	-	-	-	-	-	-	-	-	-	Viridiplantae	2BXB9@1,2S3Q9@2759,37VRT@33090,3GJHV@35493	NA|NA|NA	-	-	-	tr|A0A5B6YV77|A0A5B6YV77_DAVIN Uncharacterized protein OS=Davidia involucrata OX=16924 GN=Din_005006 PE=4 SV=1	gi|719977747|ref|XP_010248941.1| PREDICTED: uncharacterized protein LOC104591679 [Nelumbo nucifera]	-	-	-	-	-	TRANSMEMBRANE Region of a membrane-bound protein predicted to be embedded in the membrane.;CYTOPLASMIC_DOMAIN Region of a membrane-bound protein predicted to be outside the membrane, in the cytoplasm.;NON_CYTOPLASMIC_DOMAIN Region of a membrane-bound protein predicted to be outside the membrane, in the extracellular region.	-	-	-	-
Cicha01G0019600	4432.XP_010250775.1	2.8e-281	974.5	Streptophyta	-	GO:0003674~molecular_function; GO:0003824~catalytic activity; GO:0004842~ubiquitin-protein transferase activity; GO:0005102~signaling receptor binding; GO:0005488~binding; GO:0005515~protein binding; GO:0005575~cellular_component; GO:0005622~intracellular anatomical structure; GO:0005623~obsolete cell; GO:0005737~cytoplasm; GO:0006464~cellular protein modification process; GO:0006807~nitrogen com…	-	-	-	-	-	-	-	-	-	-	Viridiplantae	37N53@33090,3GA8R@35493,KOG0167@1,KOG0167@2759	NA|NA|NA	H	RING-type E3 ubiquitin transferase	sp|Q9C7G1|PUB45_ARATH U-box domain-containing protein 45 OS=Arabidopsis thaliana OX=3702 GN=PUB45 PE=1 SV=1	tr|A0A443N0I7|A0A443N0I7_9MAGN RING-type E3 ubiquitin transferase OS=Cinnamomum micranthum f. kanehirae OX=337451 GN=CKAN_00021600 PE=4 SV=1	gi|719983482|ref|XP_010250775.1| PREDICTED: U-box domain-containing protein 45-like [Nelumbo nucifera]	AT1G27910.1 pep:known chromosome:TAIR10:1:9720736:9724714:-1 gene:AT1G27910 transcript:AT1G27910.1 description:"U-box domain-containing protein 45"	cd16664 RING-Ubox_PUB	-	G3DSA:1.25.10.10;G3DSA:3.30.40.10	PF04564 U-box domain;PF05804 Kinesin-associated protein (KAP)	-	-	SM00504;SM00185	SSF57850;SSF48371	-
Cicha01G0019800	4432.XP_010246626.1	6.8e-145	521.9	Eukaryota	-	-	-	-	-	-	-	-	-	-	-	-	Eukaryota	KOG4658@1,KOG4658@2759	NA|NA|NA	S	ADP binding	sp|O64973|RPS5_ARATH Disease resistance protein RPS5 OS=Arabidopsis thaliana OX=3702 GN=RPS5 PE=1 SV=2	tr|A0A3S3NNF3|A0A3S3NNF3_9MAGN Putative disease resistance protein OS=Cinnamomum micranthum f. kanehirae OX=337451 GN=CKAN_00021700 PE=3 SV=1	gi|720095269|ref|XP_010246626.1| PREDICTED: probable disease resistance protein At1g63360 [Nelumbo nucifera]	AT1G12220.1 pep:known chromosome:TAIR10:1:4144935:4147817:1 gene:AT1G12220 transcript:AT1G12220.1 description:"Disease resistance protein RPS5"	-	Coil	G3DSA:1.10.10.10;G3DSA:1.10.20.10;G3DSA:3.80.10.10	PF13855 Leucine rich repeat;PF00931 NB-ARC domain	-	PR00364 Disease resistance protein signature	SM00369	SSF52058;SSF52540	-
Cicha01G0019900	4432.XP_010271829.1	2e-29	135.6	Eukaryota	-	GO:0005575~cellular_component; GO:0005623~obsolete cell; GO:0005886~plasma membrane; GO:0006950~response to stress; GO:0006952~defense response; GO:0007154~cell communication; GO:0007165~signal transduction; GO:0008150~biological_process; GO:0009987~cellular process; GO:0016020~membrane; GO:0023052~signaling; GO:0044464~obsolete cell part; GO:0050789~regulation of biological process; GO:0050794~r…	-	-	-	-	-	-	-	-	-	-	Eukaryota	KOG4658@1,KOG4658@2759	NA|NA|NA	S	ADP binding	sp|Q8RXS5|DRL40_ARATH Probable disease resistance protein At5g63020 OS=Arabidopsis thaliana OX=3702 GN=At5g63020 PE=2 SV=2	tr|A0A3S3NNF3|A0A3S3NNF3_9MAGN Putative disease resistance protein OS=Cinnamomum micranthum f. kanehirae OX=337451 GN=CKAN_00021700 PE=3 SV=1	gi|752855297|gb|AJG44208.1| NBS-LRR resistance protein RGC11, partial [Cocos nucifera]	AT5G63020.1 pep:known chromosome:TAIR10:5:25283063:25286002:-1 gene:AT5G63020 transcript:AT5G63020.1 description:"Probable disease resistance protein At5g63020"	-	-	G3DSA:1.10.20.10	PF00931 NB-ARC domain	-	PR00364 Disease resistance protein signature	-	SSF52540	-
Cicha01G0020000	-	-	-	-	-	-	-	-	-	-	-	-	-	-	-	-	-	-	-	-	-	-	-	-	-	-	-	-	-	TRANSMEMBRANE Region of a membrane-bound protein predicted to be embedded in the membrane.;CYTOPLASMIC_DOMAIN Region of a membrane-bound protein predicted to be outside the membrane, in the cytoplasm.;NON_CYTOPLASMIC_DOMAIN Region of a membrane-bound protein predicted to be outside the membrane, in the extracellular region.	-	-	-	-
Cicha01G0020100	4432.XP_010246626.1	2.8e-140	506.5	Eukaryota	-	-	-	-	-	-	-	-	-	-	-	-	Eukaryota	KOG4658@1,KOG4658@2759	NA|NA|NA	S	ADP binding	sp|O64973|RPS5_ARATH Disease resistance protein RPS5 OS=Arabidopsis thaliana OX=3702 GN=RPS5 PE=1 SV=2	tr|A0A3S3NNF3|A0A3S3NNF3_9MAGN Putative disease resistance protein OS=Cinnamomum micranthum f. kanehirae OX=337451 GN=CKAN_00021700 PE=3 SV=1	gi|720095269|ref|XP_010246626.1| PREDICTED: probable disease resistance protein At1g63360 [Nelumbo nucifera]	AT1G12220.1 pep:known chromosome:TAIR10:1:4144935:4147817:1 gene:AT1G12220 transcript:AT1G12220.1 description:"Disease resistance protein RPS5"	-	Coil	G3DSA:1.10.10.10;G3DSA:1.10.20.10;G3DSA:3.80.10.10	PF13855 Leucine rich repeat;PF00931 NB-ARC domain	-	PR00364 Disease resistance protein signature	-	SSF52058;SSF52540	-
Cicha01G0020200	71139.XP_010037430.1	1.3e-138	499.2	Streptophyta	-	GO:0005575~cellular_component; GO:0016020~membrane	5.5.1.9	K08246~CPI1:cycloeucalenol cycloisomerase	ko00100~Steroid biosynthesis; ko01100~Metabolic pathways; ko01110~Biosynthesis of secondary metabolites	-	R03775	RC00994	ko00000,ko00001,ko01000	-	-	-	Viridiplantae	28HCW@1,2QPR8@2759,37I6J@33090,3GFUG@35493	NA|NA|NA	S	cycloeucalenol cycloisomerase	sp|Q9M643|CCI1_ARATH Cycloeucalenol cycloisomerase OS=Arabidopsis thaliana OX=3702 GN=CPI1 PE=2 SV=1	tr|A0A3S3M8T0|A0A3S3M8T0_9MAGN Cycloeucalenol cycloisomerase OS=Cinnamomum micranthum f. kanehirae OX=337451 GN=CKAN_00022500 PE=4 SV=1	gi|702497218|ref|XP_010037430.1| PREDICTED: cycloeucalenol cycloisomerase [Eucalyptus grandis]	AT5G50375.1 pep:known chromosome:TAIR10:5:20511667:20514248:1 gene:AT5G50375 transcript:AT5G50375.1 description:"Cycloeucalenol cycloisomerase"	-	-	-	-	TRANSMEMBRANE Region of a membrane-bound protein predicted to be embedded in the membrane.;CYTOPLASMIC_DOMAIN Region of a membrane-bound protein predicted to be outside the membrane, in the cytoplasm.;NON_CYTOPLASMIC_DOMAIN Region of a membrane-bound protein predicted to be outside the membrane, in the extracellular region.	-	-	-	-
Cicha01G0020300	4432.XP_010250771.1	0	1288.9	Streptophyta	-	GO:0000003~reproduction; GO:0000578~embryonic axis specification; GO:0003006~developmental process involved in reproduction; GO:0003674~molecular_function; GO:0003824~catalytic activity; GO:0004518~nuclease activity; GO:0004519~endonuclease activity; GO:0004527~exonuclease activity; GO:0005575~cellular_component; GO:0005622~intracellular anatomical structure; GO:0005623~obsolete cell; GO:0005737~…	-	-	-	-	-	-	-	-	-	-	Viridiplantae	37NBY@33090,3GAS8@35493,COG1236@1,KOG1137@2759,KOG4282@1,KOG4282@2759	NA|NA|NA	AK	RNA-metabolising metallo-beta-lactamase family protein	sp|Q84W56|RNJ_ARATH Ribonuclease J OS=Arabidopsis thaliana OX=3702 GN=RNJ PE=1 SV=1	tr|A0A3S3M2E5|A0A3S3M2E5_9MAGN Ribonuclease J isoform X1 OS=Cinnamomum micranthum f. kanehirae OX=337451 GN=CKAN_00022600 PE=4 SV=1	gi|719983467|ref|XP_010250772.1| PREDICTED: uncharacterized protein LOC104592923 isoform X2 [Nelumbo nucifera]	AT5G63420.1 pep:known chromosome:TAIR10:5:25400386:25405968:1 gene:AT5G63420 transcript:AT5G63420.1 description:"RNA-metabolising metallo-beta-lactamase family protein"	cd12203 GT1;cd07714 RNaseJ_MBL-fold	-	G3DSA:3.60.15.10;G3DSA:1.10.10.60	PF13837 Myb/SANT-like DNA-binding domain;PF12706 Beta-lactamase superfamily domain	-	-	SM00717;SM00849	SSF56281	-
Cicha01G0020400	4432.XP_010250786.1	9.6e-208	730.3	Streptophyta	-	-	-	-	-	-	-	-	-	-	-	-	Viridiplantae	2QRS8@2759,37NUT@33090,3GDS7@35493,COG4886@1	NA|NA|NA	T	Inactive leucine-rich repeat receptor-like protein kinase	sp|Q8LFN2|Y3037_ARATH Probable inactive leucine-rich repeat receptor-like protein kinase At3g03770 OS=Arabidopsis thaliana OX=3702 GN=At3g03770 PE=1 SV=1	tr|A0A3S3PRF0|A0A3S3PRF0_9MAGN Putative inactive leucine-rich repeat receptor-like protein kinase OS=Cinnamomum micranthum f. kanehirae OX=337451 GN=CKAN_00022700 PE=4 SV=1	gi|719983517|ref|XP_010250786.1| PREDICTED: probable inactive leucine-rich repeat receptor-like protein kinase At3g03770 [Nelumbo nucifera]	AT5G14210.1 pep:known chromosome:TAIR10:5:4578378:4581374:-1 gene:AT5G14210 transcript:AT5G14210.1 description:"Leucine-rich repeat protein kinase family protein"	-	-	G3DSA:3.30.200.20;G3DSA:1.20.5.510;G3DSA:3.80.10.10;G3DSA:1.10.510.10	PF00560 Leucine Rich Repeat;PF13855 Leucine rich repeat;PF07714 Protein tyrosine kinase	TRANSMEMBRANE Region of a membrane-bound protein predicted to be embedded in the membrane.;CYTOPLASMIC_DOMAIN Region of a membrane-bound protein predicted to be outside the membrane, in the cytoplasm.;NON_CYTOPLASMIC_DOMAIN Region of a membrane-bound protein predicted to be outside the membrane, in the extracellular region.	-	SM00369	SSF52058;SSF56112	-
Cicha01G0020500	29760.VIT_10s0523g00050.t01	3.1e-136	491.9	Streptophyta	-	-	-	-	-	-	-	-	-	-	-	-	Viridiplantae	28JN2@1,2QS17@2759,37NAC@33090,3G71Z@35493	NA|NA|NA	S	Protein of unknown function (DUF3537)	-	tr|A0A443N0J4|A0A443N0J4_9MAGN Extracellular ligand-gated ion channel OS=Cinnamomum micranthum f. kanehirae OX=337451 GN=CKAN_00022800 PE=4 SV=1	gi|731404403|ref|XP_003632960.2| PREDICTED: uncharacterized protein LOC100854830 [Vitis vinifera]	AT3G20300.1 pep:known chromosome:TAIR10:3:7079617:7081921:-1 gene:AT3G20300 transcript:AT3G20300.1 description:"Protein of unknown function (DUF3537)"	-	-	-	PF12056 Protein of unknown function (DUF3537)	TRANSMEMBRANE Region of a membrane-bound protein predicted to be embedded in the membrane.;CYTOPLASMIC_DOMAIN Region of a membrane-bound protein predicted to be outside the membrane, in the cytoplasm.;NON_CYTOPLASMIC_DOMAIN Region of a membrane-bound protein predicted to be outside the membrane, in the extracellular region.	-	-	-	-
Cicha01G0020600	4432.XP_010248927.1	0	1088.9	Streptophyta	-	-	-	-	-	-	-	-	-	-	-	-	Viridiplantae	37Q7X@33090,3GCHN@35493,COG0666@1,KOG0504@2759	NA|NA|NA	S	Ankyrin repeat	-	tr|A0A3S3N3J3|A0A3S3N3J3_9MAGN Ankyrin-3-like protein OS=Cinnamomum micranthum f. kanehirae OX=337451 GN=CKAN_00022900 PE=4 SV=1	gi|719977701|ref|XP_010248927.1| PREDICTED: ankyrin-2-like [Nelumbo nucifera]	AT5G14230.1 pep:known chromosome:TAIR10:5:4591741:4595964:1 gene:AT5G14230 transcript:AT5G14230.1 description:"CONTAINS InterPro DOMAIN/s\x3a Ankyrin repeat-containing domain (InterPro\x3aIPR020683), Ankyrin repeat (InterPro\x3aIPR002110)\x3b BEST Arabidopsis thaliana protein match is\x3a XB3 ortholog 2 in Arabidopsis thaliana (TAIR\x3aAT5G57740.1)\x3b Has 66374 Blast hits to 25 /.../oteins in 12…	cd00204 ANK	-	G3DSA:1.25.40.20	PF13637 Ankyrin repeats (many copies);PF12796 Ankyrin repeats (3 copies)	-	-	SM00248	SSF48403	-
Cicha01G0020700	4432.XP_010263237.1	8.3e-84	317	Streptophyta	-	-	-	K02838~frr,MRRF,RRF:ribosome recycling factor	-	-	-	-	ko00000,ko03012	-	-	-	Viridiplantae	37KRA@33090,3GGI9@35493,COG0233@1,KOG4759@2759	NA|NA|NA	J	Ribosome-recycling factor	sp|Q3A398|RRF_PELCD Ribosome-recycling factor OS=Pelobacter carbinolicus (strain DSM 2380 / NBRC 103641 / GraBd1) OX=338963 GN=frr PE=3 SV=1	tr|A0A443N0I5|A0A443N0I5_9MAGN Ribosome-recycling factor OS=Cinnamomum micranthum f. kanehirae OX=337451 GN=CKAN_00023000 PE=4 SV=1	gi|720023118|ref|XP_010263237.1| PREDICTED: ribosome-recycling factor, chloroplastic isoform X1 [Nelumbo nucifera]	AT3G01800.1 pep:known chromosome:TAIR10:3:285871:287950:1 gene:AT3G01800 transcript:AT3G01800.1 description:"Ribosome recycling factor"	-	Coil	G3DSA:1.10.132.20	PF01765 Ribosome recycling factor	-	-	-	SSF55194	TIGR00496 frr: ribosome recycling factor
Cicha01G0020800	4432.XP_010248923.1	0	1078.9	Streptophyta	-	GO:0003674~molecular_function; GO:0003676~nucleic acid binding; GO:0003723~RNA binding; GO:0003724~RNA helicase activity; GO:0003824~catalytic activity; GO:0004386~helicase activity; GO:0005488~binding; GO:0005575~cellular_component; GO:0005622~intracellular anatomical structure; GO:0005623~obsolete cell; GO:0005634~nucleus; GO:0005730~nucleolus; GO:0005737~cytoplasm; GO:0006139~nucleobase-contai…	3.6.4.13	K12818~DHX8,PRP22:ATP-dependent RNA helicase DHX8/PRP22	ko03040~Spliceosome	-	-	-	ko00000,ko00001,ko01000,ko03041	-	-	-	Viridiplantae	37I67@33090,3GFWJ@35493,COG1643@1,KOG0922@2759	NA|NA|NA	A	ATP-dependent RNA helicase	sp|Q93Y16|DEAH4_ARATH Probable pre-mRNA-splicing factor ATP-dependent RNA helicase DEAH4 OS=Arabidopsis thaliana OX=3702 GN=At1g27900 PE=1 SV=1	tr|A0A3S3MDZ2|A0A3S3MDZ2_9MAGN Putative pre-mRNA-splicing factor ATP-dependent RNA helicase DEAH4 OS=Cinnamomum micranthum f. kanehirae OX=337451 GN=CKAN_00023100 PE=4 SV=1	gi|719977691|ref|XP_010248923.1| PREDICTED: probable pre-mRNA-splicing factor ATP-dependent RNA helicase [Nelumbo nucifera]	AT1G27900.1 pep:known chromosome:TAIR10:1:9715453:9720568:-1 gene:AT1G27900 transcript:AT1G27900.1 description:"RNA helicase family protein"	cd00046 DEXDc;cd00079 HELICc	-	G3DSA:3.40.50.300	PF13401 AAA domain;PF00271 Helicase conserved C-terminal domain;PF04408 Helicase associated domain (HA2);PF07717 Oligonucleotide/oligosaccharide-binding (OB)-fold	-	-	SM00847;SM00487;SM00490	SSF52540	-
Cicha01G0020900	4432.XP_010248922.1	2.8e-126	458	Streptophyta	-	GO:0003674~molecular_function; GO:0005488~binding; GO:0005507~copper ion binding; GO:0005575~cellular_component; GO:0005622~intracellular anatomical structure; GO:0005623~obsolete cell; GO:0005737~cytoplasm; GO:0005739~mitochondrion; GO:0005773~vacuole; GO:0005774~vacuolar membrane; GO:0008150~biological_process; GO:0010035~response to inorganic substance; GO:0010038~response to metal ion; GO:001…	2.7.4.3	K00939~adk,AK:adenylate kinase	ko00230~Purine metabolism; ko00730~Thiamine metabolism; ko01100~Metabolic pathways; ko01110~Biosynthesis of secondary metabolites	M00049	R00127,R01547,R11319	RC00002	ko00000,ko00001,ko00002,ko01000,ko04147	-	-	-	Viridiplantae	37I3Q@33090,3GCGN@35493,COG0563@1,KOG3078@2759	NA|NA|NA	F	Belongs to the adenylate kinase family	sp|Q08480|KAD4_ORYSJ Adenylate kinase 4 OS=Oryza sativa subsp. japonica OX=39947 GN=ADK-B PE=2 SV=1	tr|A0A1U7ZLY6|A0A1U7ZLY6_NELNU adenylate kinase 4 OS=Nelumbo nucifera OX=4432 GN=LOC104591668 PE=3 SV=1	gi|719977687|ref|XP_010248922.1| PREDICTED: adenylate kinase 4 [Nelumbo nucifera]	AT5G50370.1 pep:known chromosome:TAIR10:5:20509159:20510703:-1 gene:AT5G50370 transcript:AT5G50370.1 description:"Adenylate kinase 3"	cd01428 ADK	-	G3DSA:3.40.50.300	PF05191 Adenylate kinase, active site lid;PF00406 Adenylate kinase	-	PR00094 Adenylate kinase signature	-	SSF52540	TIGR01351 adk: adenylate kinase
Cicha01G0021000	4432.XP_010271829.1	4e-39	167.9	Eukaryota	-	GO:0005575~cellular_component; GO:0005623~obsolete cell; GO:0005886~plasma membrane; GO:0006950~response to stress; GO:0006952~defense response; GO:0007154~cell communication; GO:0007165~signal transduction; GO:0008150~biological_process; GO:0009987~cellular process; GO:0016020~membrane; GO:0023052~signaling; GO:0044464~obsolete cell part; GO:0050789~regulation of biological process; GO:0050794~r…	-	-	-	-	-	-	-	-	-	-	Eukaryota	KOG4658@1,KOG4658@2759	NA|NA|NA	S	ADP binding	sp|Q9T048|DRL27_ARATH Disease resistance protein At4g27190 OS=Arabidopsis thaliana OX=3702 GN=At4g27190 PE=2 SV=1	tr|A0A443N0I9|A0A443N0I9_9MAGN Putative disease resistance protein OS=Cinnamomum micranthum f. kanehirae OX=337451 GN=CKAN_00023700 PE=3 SV=1	gi|720050599|ref|XP_010271829.1| PREDICTED: probable disease resistance protein At1g61180 [Nelumbo nucifera]	AT4G27190.1 pep:known chromosome:TAIR10:4:13620977:13623934:-1 gene:AT4G27190 transcript:AT4G27190.1 description:"Disease resistance protein At4g27190"	-	-	G3DSA:1.10.20.10	PF00931 NB-ARC domain	-	PR00364 Disease resistance protein signature	-	SSF52540	-
Cicha01G0021100	4432.XP_010271829.1	7.6e-30	136.7	Eukaryota	-	GO:0005575~cellular_component; GO:0005623~obsolete cell; GO:0005886~plasma membrane; GO:0006950~response to stress; GO:0006952~defense response; GO:0007154~cell communication; GO:0007165~signal transduction; GO:0008150~biological_process; GO:0009987~cellular process; GO:0016020~membrane; GO:0023052~signaling; GO:0044464~obsolete cell part; GO:0050789~regulation of biological process; GO:0050794~r…	-	-	-	-	-	-	-	-	-	-	Eukaryota	KOG4658@1,KOG4658@2759	NA|NA|NA	S	ADP binding	sp|Q9LMP6|DRL3_ARATH Probable disease resistance protein At1g15890 OS=Arabidopsis thaliana OX=3702 GN=At1g15890 PE=3 SV=2	tr|A0A443N0I9|A0A443N0I9_9MAGN Putative disease resistance protein OS=Cinnamomum micranthum f. kanehirae OX=337451 GN=CKAN_00023700 PE=3 SV=1	gi|720050599|ref|XP_010271829.1| PREDICTED: probable disease resistance protein At1g61180 [Nelumbo nucifera]	AT1G15890.1 pep:known chromosome:TAIR10:1:5461317:5464223:1 gene:AT1G15890 transcript:AT1G15890.1 description:"Probable disease resistance protein At1g15890"	-	-	G3DSA:1.10.20.10	PF00931 NB-ARC domain	-	PR00364 Disease resistance protein signature	-	SSF52540	-
Cicha01G0021300	4432.XP_010246626.1	3.8e-137	496.1	Eukaryota	-	-	-	-	-	-	-	-	-	-	-	-	Eukaryota	KOG4658@1,KOG4658@2759	NA|NA|NA	S	ADP binding	sp|P60838|SUMM2_ARATH Disease resistance protein SUMM2 OS=Arabidopsis thaliana OX=3702 GN=SUMM2 PE=1 SV=1	tr|A0A443N3B1|A0A443N3B1_9MAGN Putative disease resistance protein OS=Cinnamomum micranthum f. kanehirae OX=337451 GN=CKAN_00126300 PE=3 SV=1	gi|720095269|ref|XP_010246626.1| PREDICTED: probable disease resistance protein At1g63360 [Nelumbo nucifera]	AT1G12280.1 pep:known chromosome:TAIR10:1:4174875:4177559:-1 gene:AT1G12280 transcript:AT1G12280.1 description:"Probable disease resistance protein At1g12280"	-	Coil	G3DSA:1.10.10.10;G3DSA:1.10.20.10;G3DSA:3.40.50.300;G3DSA:3.80.10.10	PF13855 Leucine rich repeat;PF00931 NB-ARC domain	-	PR00364 Disease resistance protein signature	-	SSF52058;SSF52540	-
Cicha01G0021400	4432.XP_010246626.1	4.4e-125	456.1	Eukaryota	-	-	-	-	-	-	-	-	-	-	-	-	Eukaryota	KOG4658@1,KOG4658@2759	NA|NA|NA	S	ADP binding	sp|O81825|DRL28_ARATH Probable disease resistance protein At4g27220 OS=Arabidopsis thaliana OX=3702 GN=At4g27220 PE=2 SV=1	tr|A0A3S3MNP0|A0A3S3MNP0_9MAGN Putative disease resistance protein OS=Cinnamomum micranthum f. kanehirae OX=337451 GN=CKAN_00024000 PE=3 SV=1	gi|720095269|ref|XP_010246626.1| PREDICTED: probable disease resistance protein At1g63360 [Nelumbo nucifera]	AT4G27220.1 pep:known chromosome:TAIR10:4:13633953:13636712:-1 gene:AT4G27220 transcript:AT4G27220.1 description:"Probable disease resistance protein At4g27220"	-	-	G3DSA:1.10.10.10;G3DSA:1.10.20.10;G3DSA:3.40.50.300;G3DSA:3.80.10.10	PF00931 NB-ARC domain	-	PR00364 Disease resistance protein signature	-	SSF52058;SSF52540	-
Cicha01G0021500	-	-	-	-	-	-	-	-	-	-	-	-	-	-	-	-	-	-	-	-	-	-	-	-	-	-	-	-	-	-	-	-	-	-
Cicha01G0021600	4432.XP_010246626.1	8e-127	461.8	Eukaryota	-	-	-	-	-	-	-	-	-	-	-	-	Eukaryota	KOG4658@1,KOG4658@2759	NA|NA|NA	S	ADP binding	sp|P60838|SUMM2_ARATH Disease resistance protein SUMM2 OS=Arabidopsis thaliana OX=3702 GN=SUMM2 PE=1 SV=1	tr|A0A443N3B1|A0A443N3B1_9MAGN Putative disease resistance protein OS=Cinnamomum micranthum f. kanehirae OX=337451 GN=CKAN_00126300 PE=3 SV=1	gi|720095269|ref|XP_010246626.1| PREDICTED: probable disease resistance protein At1g63360 [Nelumbo nucifera]	AT1G12280.1 pep:known chromosome:TAIR10:1:4174875:4177559:-1 gene:AT1G12280 transcript:AT1G12280.1 description:"Probable disease resistance protein At1g12280"	-	-	G3DSA:1.10.10.10;G3DSA:1.10.20.10;G3DSA:3.80.10.10	PF00931 NB-ARC domain	-	PR00364 Disease resistance protein signature	-	SSF52058;SSF52540	-
Cicha01G0021700	42345.XP_008783787.1	3.2e-42	178.3	Liliopsida	-	GO:0000976~transcription regulatory region sequence-specific DNA binding; GO:0000981~DNA-binding transcription factor activity, RNA polymerase II-specific; GO:0001046~core promoter sequence-specific DNA binding; GO:0001067~regulatory region nucleic acid binding; GO:0001228~DNA-binding transcription activator activity, RNA polymerase II-specific; GO:0003674~molecular_function; GO:0003676~nucleic a…	-	-	-	-	-	-	-	-	-	-	Viridiplantae	28ZDW@1,2QVKF@2759,37MAA@33090,3G98Y@35493,3KN4J@4447	NA|NA|NA	K	Helix-loop-helix DNA-binding domain	sp|Q9ZW81|BH129_ARATH Transcription factor bHLH129 OS=Arabidopsis thaliana OX=3702 GN=BHLH129 PE=3 SV=2	tr|A0A443N0G0|A0A443N0G0_9MAGN Transcription factor bHLH128-like protein OS=Cinnamomum micranthum f. kanehirae OX=337451 GN=CKAN_00021500 PE=4 SV=1	gi|672120996|ref|XP_008783787.1| PREDICTED: transcription factor bHLH129-like isoform X1 [Phoenix dactylifera]	AT2G43140.1 pep:known chromosome:TAIR10:2:17932376:17935682:-1 gene:AT2G43140 transcript:AT2G43140.1 description:"Transcription factor bHLH129"	cd00083 HLH	-	G3DSA:4.10.280.10	PF00010 Helix-loop-helix DNA-binding domain	-	-	SM00353	SSF47459	-
Cicha01G0021800	4432.XP_010246626.1	5.9e-143	515.4	Eukaryota	-	-	-	-	-	-	-	-	-	-	-	-	Eukaryota	KOG4658@1,KOG4658@2759	NA|NA|NA	S	ADP binding	sp|Q9T048|DRL27_ARATH Disease resistance protein At4g27190 OS=Arabidopsis thaliana OX=3702 GN=At4g27190 PE=2 SV=1	tr|A0A443N3B1|A0A443N3B1_9MAGN Putative disease resistance protein OS=Cinnamomum micranthum f. kanehirae OX=337451 GN=CKAN_00126300 PE=3 SV=1	gi|720095269|ref|XP_010246626.1| PREDICTED: probable disease resistance protein At1g63360 [Nelumbo nucifera]	AT4G27190.1 pep:known chromosome:TAIR10:4:13620977:13623934:-1 gene:AT4G27190 transcript:AT4G27190.1 description:"Disease resistance protein At4g27190"	-	Coil	G3DSA:1.10.10.10;G3DSA:1.10.20.10;G3DSA:3.80.10.10	PF13855 Leucine rich repeat;PF00931 NB-ARC domain	-	PR00364 Disease resistance protein signature	-	SSF52058;SSF52540	-
Cicha01G0021900	29760.VIT_12s0035g01330.t01	6.3e-23	114.4	Streptophyta	-	-	-	K13459~RPS2:disease resistance protein RPS2	ko04626~Plant-pathogen interaction	-	-	-	ko00000,ko00001	-	-	-	Viridiplantae	37NHB@33090,3GEJ8@35493,KOG4658@1,KOG4658@2759	NA|NA|NA	T	Belongs to the disease resistance NB-LRR family	-	tr|A0A3S3MNP0|A0A3S3MNP0_9MAGN Putative disease resistance protein OS=Cinnamomum micranthum f. kanehirae OX=337451 GN=CKAN_00024000 PE=3 SV=1	gi|297739493|emb|CBI29675.3| unnamed protein product [Vitis vinifera]	-	-	-	G3DSA:3.80.10.10	-	-	-	-	-	-
Cicha01G0022000	-	-	-	-	-	-	-	-	-	-	-	-	-	-	-	-	-	-	-	-	-	-	-	-	-	-	-	-	-	TRANSMEMBRANE Region of a membrane-bound protein predicted to be embedded in the membrane.;CYTOPLASMIC_DOMAIN Region of a membrane-bound protein predicted to be outside the membrane, in the cytoplasm.;NON_CYTOPLASMIC_DOMAIN Region of a membrane-bound protein predicted to be outside the membrane, in the extracellular region.	-	-	-	-
Cicha01G0022100	4432.XP_010246626.1	7.8e-141	508.4	Eukaryota	-	-	-	-	-	-	-	-	-	-	-	-	Eukaryota	KOG4658@1,KOG4658@2759	NA|NA|NA	S	ADP binding	sp|Q9T048|DRL27_ARATH Disease resistance protein At4g27190 OS=Arabidopsis thaliana OX=3702 GN=At4g27190 PE=2 SV=1	tr|A0A443N3B1|A0A443N3B1_9MAGN Putative disease resistance protein OS=Cinnamomum micranthum f. kanehirae OX=337451 GN=CKAN_00126300 PE=3 SV=1	gi|720095269|ref|XP_010246626.1| PREDICTED: probable disease resistance protein At1g63360 [Nelumbo nucifera]	AT4G27190.1 pep:known chromosome:TAIR10:4:13620977:13623934:-1 gene:AT4G27190 transcript:AT4G27190.1 description:"Disease resistance protein At4g27190"	-	Coil	G3DSA:1.10.10.10;G3DSA:1.10.20.10;G3DSA:3.80.10.10	PF13855 Leucine rich repeat;PF00931 NB-ARC domain	-	PR00364 Disease resistance protein signature	SM00369	SSF52058;SSF52540	-
Cicha01G0022200	4432.XP_010268219.1	1.1e-155	557.8	Streptophyta	-	-	-	K13459~RPS2:disease resistance protein RPS2	ko04626~Plant-pathogen interaction	-	-	-	ko00000,ko00001	-	-	-	Viridiplantae	37NHB@33090,3GEJ8@35493,KOG4658@1,KOG4658@2759	NA|NA|NA	T	Belongs to the disease resistance NB-LRR family	sp|O81825|DRL28_ARATH Probable disease resistance protein At4g27220 OS=Arabidopsis thaliana OX=3702 GN=At4g27220 PE=2 SV=1	tr|A0A443N0M3|A0A443N0M3_9MAGN Putative disease resistance protein OS=Cinnamomum micranthum f. kanehirae OX=337451 GN=CKAN_00024100 PE=3 SV=1	gi|720095269|ref|XP_010246626.1| PREDICTED: probable disease resistance protein At1g63360 [Nelumbo nucifera]	AT4G27220.1 pep:known chromosome:TAIR10:4:13633953:13636712:-1 gene:AT4G27220 transcript:AT4G27220.1 description:"Probable disease resistance protein At4g27220"	-	Coil	G3DSA:1.10.10.10;G3DSA:1.10.20.10;G3DSA:3.40.50.300;G3DSA:3.80.10.10	PF13855 Leucine rich repeat;PF00931 NB-ARC domain	-	PR00364 Disease resistance protein signature	-	SSF52058;SSF52540	-
Cicha01G0022300	4432.XP_010271829.1	1.5e-14	85.1	Eukaryota	-	GO:0005575~cellular_component; GO:0005623~obsolete cell; GO:0005886~plasma membrane; GO:0006950~response to stress; GO:0006952~defense response; GO:0007154~cell communication; GO:0007165~signal transduction; GO:0008150~biological_process; GO:0009987~cellular process; GO:0016020~membrane; GO:0023052~signaling; GO:0044464~obsolete cell part; GO:0050789~regulation of biological process; GO:0050794~r…	-	-	-	-	-	-	-	-	-	-	Eukaryota	KOG4658@1,KOG4658@2759	NA|NA|NA	S	ADP binding	sp|Q9T048|DRL27_ARATH Disease resistance protein At4g27190 OS=Arabidopsis thaliana OX=3702 GN=At4g27190 PE=2 SV=1	tr|A0A3S3MNM6|A0A3S3MNM6_9MAGN Putative disease resistance protein OS=Cinnamomum micranthum f. kanehirae OX=337451 GN=CKAN_00022000 PE=3 SV=1	gi|720050599|ref|XP_010271829.1| PREDICTED: probable disease resistance protein At1g61180 [Nelumbo nucifera]	AT4G27190.1 pep:known chromosome:TAIR10:4:13620977:13623934:-1 gene:AT4G27190 transcript:AT4G27190.1 description:"Disease resistance protein At4g27190"	-	-	G3DSA:1.10.20.10	PF00931 NB-ARC domain	-	-	-	SSF52540	-
Cicha01G0022400	4432.XP_010271829.1	2.5e-39	169.1	Eukaryota	-	GO:0005575~cellular_component; GO:0005623~obsolete cell; GO:0005886~plasma membrane; GO:0006950~response to stress; GO:0006952~defense response; GO:0007154~cell communication; GO:0007165~signal transduction; GO:0008150~biological_process; GO:0009987~cellular process; GO:0016020~membrane; GO:0023052~signaling; GO:0044464~obsolete cell part; GO:0050789~regulation of biological process; GO:0050794~r…	-	-	-	-	-	-	-	-	-	-	Eukaryota	KOG4658@1,KOG4658@2759	NA|NA|NA	S	ADP binding	sp|Q9T048|DRL27_ARATH Disease resistance protein At4g27190 OS=Arabidopsis thaliana OX=3702 GN=At4g27190 PE=2 SV=1	tr|A0A443N0I9|A0A443N0I9_9MAGN Putative disease resistance protein OS=Cinnamomum micranthum f. kanehirae OX=337451 GN=CKAN_00023700 PE=3 SV=1	gi|720050599|ref|XP_010271829.1| PREDICTED: probable disease resistance protein At1g61180 [Nelumbo nucifera]	AT4G27190.1 pep:known chromosome:TAIR10:4:13620977:13623934:-1 gene:AT4G27190 transcript:AT4G27190.1 description:"Disease resistance protein At4g27190"	-	Coil	G3DSA:1.10.20.10	PF00931 NB-ARC domain	-	PR00364 Disease resistance protein signature	-	SSF52540	-
Cicha01G0022500	4432.XP_010268219.1	2.3e-102	380.2	Streptophyta	-	-	-	K13459~RPS2:disease resistance protein RPS2	ko04626~Plant-pathogen interaction	-	-	-	ko00000,ko00001	-	-	-	Viridiplantae	37NHB@33090,3GEJ8@35493,KOG4658@1,KOG4658@2759	NA|NA|NA	T	Belongs to the disease resistance NB-LRR family	sp|Q9FG91|DRL32_ARATH Probable disease resistance protein At5g43730 OS=Arabidopsis thaliana OX=3702 GN=At5g43730 PE=2 SV=1	tr|A0A443N0M3|A0A443N0M3_9MAGN Putative disease resistance protein OS=Cinnamomum micranthum f. kanehirae OX=337451 GN=CKAN_00024100 PE=3 SV=1	gi|720039179|ref|XP_010268219.1| PREDICTED: probable disease resistance protein At4g27220 [Nelumbo nucifera]	AT5G43730.1 pep:known chromosome:TAIR10:5:17560179:17562929:1 gene:AT5G43730 transcript:AT5G43730.1 description:"Probable disease resistance protein At5g43730"	-	-	G3DSA:1.10.10.10;G3DSA:1.10.20.10;G3DSA:3.80.10.10	PF13855 Leucine rich repeat;PF00931 NB-ARC domain	-	PR00364 Disease resistance protein signature	-	SSF52058;SSF52540	-
Cicha01G0022600	4432.XP_010248907.1	0	1439.5	Streptophyta	-	GO:0003674~molecular_function; GO:0003824~catalytic activity; GO:0005575~cellular_component; GO:0005622~intracellular anatomical structure; GO:0005623~obsolete cell; GO:0005737~cytoplasm; GO:0005886~plasma membrane; GO:0006082~organic acid metabolic process; GO:0006629~lipid metabolic process; GO:0006950~response to stress; GO:0008150~biological_process; GO:0008152~metabolic process; GO:0009058~b…	1.13.11.12	K00454~LOX2S:lipoxygenase	ko00591~Linoleic acid metabolism; ko00592~alpha-Linolenic acid metabolism; ko01100~Metabolic pathways; ko01110~Biosynthesis of secondary metabolites	M00113	R03626,R07864,R07869	RC00561	ko00000,ko00001,ko00002,ko01000	-	-	-	Viridiplantae	28IFU@1,2QQSP@2759,37IPE@33090,3G9GW@35493	NA|NA|NA	E	Plant lipoxygenase may be involved in a number of diverse aspects of plant physiology including growth and development, pest resistance, and senescence or responses to wounding	sp|Q9CAG3|LOX6_ARATH Lipoxygenase 6, chloroplastic OS=Arabidopsis thaliana OX=3702 GN=LOX6 PE=2 SV=1	tr|A0A443N0K8|A0A443N0K8_9MAGN Lipoxygenase OS=Cinnamomum micranthum f. kanehirae OX=337451 GN=CKAN_00024400 PE=3 SV=1	gi|719977636|ref|XP_010248907.1| PREDICTED: lipoxygenase 6, chloroplastic [Nelumbo nucifera]	AT1G67560.1 pep:known chromosome:TAIR10:1:25319899:25324264:1 gene:AT1G67560 transcript:AT1G67560.1 description:"Lipoxygenase 6, chloroplastic"	-	-	G3DSA:3.10.450.60;G3DSA:2.60.60.20;G3DSA:4.10.375.10;G3DSA:4.10.372.10;G3DSA:1.20.245.10	PF01477 PLAT/LH2 domain;PF00305 Lipoxygenase	-	PR00087 Lipoxygenase signature;PR00468 Plant lipoxygenase signature	SM00308	SSF48484;SSF49723	-
Cicha01G0022700	42345.XP_008793502.1	5e-102	377.5	Liliopsida	-	-	-	-	-	-	-	-	-	-	-	-	Viridiplantae	37J60@33090,3G9Y7@35493,3KV84@4447,KOG3170@1,KOG3170@2759	NA|NA|NA	T	Phosducin	sp|Q9H2J4|PDCL3_HUMAN Phosducin-like protein 3 OS=Homo sapiens OX=9606 GN=PDCL3 PE=1 SV=1	tr|A0A443N0J6|A0A443N0J6_9MAGN Phosducin-like protein 3 OS=Cinnamomum micranthum f. kanehirae OX=337451 GN=CKAN_00024500 PE=4 SV=1	gi|743769633|ref|XP_010915111.1| PREDICTED: phosducin-like protein 3 [Elaeis guineensis]	AT5G14240.1 pep:known chromosome:TAIR10:5:4595928:4597660:-1 gene:AT5G14240 transcript:AT5G14240.1 description:"Thioredoxin superfamily protein"	cd02988 Phd_like_VIAF	-	G3DSA:3.40.30.10	PF02114 Phosducin	-	-	-	SSF52833	-
Cicha01G0022800	3885.XP_007135039.1	4.1e-49	201.8	fabids	-	GO:0000981~DNA-binding transcription factor activity, RNA polymerase II-specific; GO:0000988~obsolete transcription factor activity, protein binding; GO:0000989~obsolete transcription factor activity, transcription factor binding; GO:0001067~regulatory region nucleic acid binding; GO:0001076~obsolete transcription factor activity, RNA polymerase II transcription factor binding; GO:0001101~respons…	-	K09422~MYBP:transcription factor MYB, plant	-	-	-	-	ko00000,ko03000	-	-	-	Viridiplantae	37KBM@33090,3GBG4@35493,4JF0I@91835,COG5147@1,KOG0048@2759	NA|NA|NA	ADK	RNA polymerase II transcription regulator recruiting activity	sp|Q9M2D9|MYB17_ARATH Transcription factor MYB17 OS=Arabidopsis thaliana OX=3702 GN=MYB17 PE=1 SV=1	tr|A0A443N0L7|A0A443N0L7_9MAGN Transcription factor MYB41-like protein OS=Cinnamomum micranthum f. kanehirae OX=337451 GN=CKAN_00024600 PE=4 SV=1	gi|593265722|ref|XP_007135039.1| hypothetical protein PHAVU_010G096400g [Phaseolus vulgaris]	AT3G61250.1 pep:known chromosome:TAIR10:3:22671002:22672738:1 gene:AT3G61250 transcript:AT3G61250.1 description:"myb domain protein 17"	cd00167 SANT	-	G3DSA:1.10.10.60	PF00249 Myb-like DNA-binding domain	-	-	SM00717	SSF46689	-
Cicha01G0022900	4432.XP_010258108.1	5.1e-72	276.9	Streptophyta	-	-	-	K02966~RP-S19e,RPS19:small subunit ribosomal protein S19e	ko03010~Ribosome	M00177,M00179	-	-	br01610,ko00000,ko00001,ko00002,ko03011	-	-	-	Viridiplantae	37TVU@33090,3GI6B@35493,COG2238@1,KOG3411@2759	NA|NA|NA	J	40s ribosomal protein	sp|Q9FNP8|RS193_ARATH 40S ribosomal protein S19-3 OS=Arabidopsis thaliana OX=3702 GN=RPS19C PE=2 SV=1	tr|A0A3S4N2S4|A0A3S4N2S4_9MAGN 40S ribosomal protein S19-3 OS=Cinnamomum micranthum f. kanehirae OX=337451 GN=CKAN_00024700 PE=4 SV=1	gi|720006827|ref|XP_010258108.1| PREDICTED: 40S ribosomal protein S19-3 [Nelumbo nucifera]	AT5G61170.1 pep:known chromosome:TAIR10:5:24611086:24612427:1 gene:AT5G61170 transcript:AT5G61170.1 description:"40S ribosomal protein S19-3"	-	-	-	PF01090 Ribosomal protein S19e	-	-	SM01413	SSF46785	-
Cicha01G0023000	42345.XP_008788191.1	2.3e-85	322	Liliopsida	-	GO:0005575~cellular_component; GO:0005622~intracellular anatomical structure; GO:0005623~obsolete cell; GO:0005737~cytoplasm; GO:0009507~chloroplast; GO:0009532~plastid stroma; GO:0009534~chloroplast thylakoid; GO:0009536~plastid; GO:0009543~chloroplast thylakoid lumen; GO:0009570~chloroplast stroma; GO:0009579~thylakoid; GO:0031976~plastid thylakoid; GO:0031977~thylakoid lumen; GO:0031978~plasti…	5.2.1.8	K01802~E5.2.1.8:peptidylprolyl isomerase	-	-	-	-	ko00000,ko01000	-	-	-	Viridiplantae	37T0E@33090,3G7HW@35493,3KWI0@4447,COG0545@1,KOG0552@2759	NA|NA|NA	O	Peptidyl-prolyl cis-trans isomerase	sp|O22870|FK163_ARATH Peptidyl-prolyl cis-trans isomerase FKBP16-3, chloroplastic OS=Arabidopsis thaliana OX=3702 GN=FKBP16-3 PE=1 SV=2	tr|A0A3S3M8U5|A0A3S3M8U5_9MAGN Peptidylprolyl isomerase OS=Cinnamomum micranthum f. kanehirae OX=337451 GN=CKAN_00024800 PE=4 SV=1	gi|672129366|ref|XP_008788191.1| PREDICTED: peptidyl-prolyl cis-trans isomerase FKBP16-3, chloroplastic [Phoenix dactylifera]	AT2G43560.1 pep:known chromosome:TAIR10:2:18073859:18075498:-1 gene:AT2G43560 transcript:AT2G43560.1 description:"Peptidyl-prolyl cis-trans isomerase FKBP16-3, chloroplastic"	-	-	G3DSA:3.10.50.40	PF00254 FKBP-type peptidyl-prolyl cis-trans isomerase	-	-	-	SSF54534	-
Cicha01G0023300	42345.XP_008812340.1	5.2e-181	640.6	Liliopsida	-	GO:0000338~protein deneddylation; GO:0005575~cellular_component; GO:0005622~intracellular anatomical structure; GO:0005623~obsolete cell; GO:0005634~nucleus; GO:0005737~cytoplasm; GO:0005829~cytosol; GO:0006464~cellular protein modification process; GO:0006508~proteolysis; GO:0006511~ubiquitin-dependent protein catabolic process; GO:0006807~nitrogen compound metabolic process; GO:0007346~regulati…	-	K12177~COPS3,CSN3:COP9 signalosome complex subunit 3	-	-	-	-	ko00000,ko04121	-	-	-	Viridiplantae	37SVY@33090,3G9TU@35493,3KXH0@4447,KOG2582@1,KOG2582@2759	NA|NA|NA	OT	COP9 signalosome complex subunit 3	sp|Q8W575|CSN3_ARATH COP9 signalosome complex subunit 3 OS=Arabidopsis thaliana OX=3702 GN=CSN3 PE=1 SV=2	tr|A0A3S3M2F7|A0A3S3M2F7_9MAGN COP9 signalosome complex subunit 3 OS=Cinnamomum micranthum f. kanehirae OX=337451 GN=CKAN_00024900 PE=4 SV=1	gi|672184080|ref|XP_008812340.1| PREDICTED: COP9 signalosome complex subunit 3 isoform X1 [Phoenix dactylifera]	AT5G14250.1 pep:known chromosome:TAIR10:5:4597878:4600761:1 gene:AT5G14250 transcript:AT5G14250.1 description:"COP9 signalosome complex subunit 3"	-	-	G3DSA:1.10.10.10	PF01399 PCI domain	-	-	SM00088;SM00753 motif in proteasome subunits, Int-6, Nip-1 and TRIP-15	SSF46785	-
Cicha01G0023400	42345.XP_008801246.1	4.3e-228	797.7	Liliopsida	-	-	-	-	-	-	-	-	-	-	-	-	Viridiplantae	37T3E@33090,3GAT1@35493,3M65W@4447,KOG4197@1,KOG4197@2759	NA|NA|NA	S	Pentatricopeptide repeat domain	sp|Q9LFI1|PP280_ARATH Pentatricopeptide repeat-containing protein At3g53360, mitochondrial OS=Arabidopsis thaliana OX=3702 GN=PCMP-E86 PE=2 SV=1	tr|A0A443N0K1|A0A443N0K1_9MAGN Pentatricopeptide repeat-containing-like protein OS=Cinnamomum micranthum f. kanehirae OX=337451 GN=CKAN_00025000 PE=4 SV=1	gi|743863126|ref|XP_010943720.1| PREDICTED: pentatricopeptide repeat-containing protein At3g57430, chloroplastic-like [Elaeis guineensis]	AT3G53360.1 pep:known chromosome:TAIR10:3:19784502:19786808:1 gene:AT3G53360 transcript:AT3G53360.1 description:"Pentatricopeptide repeat-containing protein At3g53360, mitochondrial"	-	-	G3DSA:1.25.40.10;G3DSA:3.30.2320.10	PF01535 PPR repeat;PF13041 PPR repeat family;PF12854 PPR repeat	-	-	-	-	TIGR00756 PPR: pentatricopeptide repeat domain
Cicha01G0023500	4432.XP_010276454.1	2.6e-148	531.9	Streptophyta	-	GO:0005575~cellular_component; GO:0005622~intracellular anatomical structure; GO:0005623~obsolete cell; GO:0005634~nucleus; GO:0005730~nucleolus; GO:0008150~biological_process; GO:0022613~ribonucleoprotein complex biogenesis; GO:0030684~preribosome; GO:0030687~preribosome, large subunit precursor; GO:0031974~membrane-enclosed lumen; GO:0031981~nuclear lumen; GO:0032991~protein-containing complex;…	-	K14841~NSA1,WDR74:ribosome biogenesis protein NSA1	-	-	-	-	ko00000,ko03009	-	-	-	Viridiplantae	37MWJ@33090,3GFXU@35493,KOG3881@1,KOG3881@2759	NA|NA|NA	S	WD repeat-containing protein	-	tr|A0A443N0N3|A0A443N0N3_9MAGN WD repeat-containing protein 74 isoform X1 OS=Cinnamomum micranthum f. kanehirae OX=337451 GN=CKAN_00025100 PE=4 SV=1	gi|719972062|ref|XP_010276454.1| PREDICTED: WD repeat-containing protein 74 isoform X1 [Nelumbo nucifera]	AT1G29320.1 pep:known chromosome:TAIR10:1:10255321:10258343:1 gene:AT1G29320 transcript:AT1G29320.1 description:"Transducin/WD40 repeat-like superfamily protein"	-	-	G3DSA:2.130.10.10	-	-	-	SM00320	SSF50978	-
Cicha01G0023600	42345.XP_008787715.1	6.2e-198	697.2	Liliopsida	-	-	-	K10526~OPCL1:OPC-8:0 CoA ligase 1	ko00592~alpha-Linolenic acid metabolism; ko01100~Metabolic pathways; ko01110~Biosynthesis of secondary metabolites	M00113	R07887	RC00014	ko00000,ko00001,ko00002,ko01000	-	-	-	Viridiplantae	37T2F@33090,3G7I7@35493,3KRYF@4447,COG0318@1,KOG1176@2759	NA|NA|NA	I	4-coumarate--CoA ligase-like	sp|Q84P23|4CLL9_ARATH 4-coumarate--CoA ligase-like 9 OS=Arabidopsis thaliana OX=3702 GN=4CLL9 PE=1 SV=2	tr|A0A3S3N3K3|A0A3S3N3K3_9MAGN AMP-dependent synthetase and ligase family protein OS=Cinnamomum micranthum f. kanehirae OX=337451 GN=CKAN_00025300 PE=4 SV=1	gi|672128457|ref|XP_008787716.1| PREDICTED: 4-coumarate--CoA ligase-like 5 isoform X2 [Phoenix dactylifera]	AT5G63380.1 pep:known chromosome:TAIR10:5:25387411:25390063:-1 gene:AT5G63380 transcript:AT5G63380.1 description:"4-coumarate--CoA ligase-like 9"	cd05904 4CL	-	G3DSA:2.30.38.10;G3DSA:3.40.50.980;G3DSA:3.30.300.30	PF13193 AMP-binding enzyme C-terminal domain;PF00501 AMP-binding enzyme	TRANSMEMBRANE Region of a membrane-bound protein predicted to be embedded in the membrane.;CYTOPLASMIC_DOMAIN Region of a membrane-bound protein predicted to be outside the membrane, in the cytoplasm.;NON_CYTOPLASMIC_DOMAIN Region of a membrane-bound protein predicted to be outside the membrane, in the extracellular region.	-	-	SSF56801	-
Cicha01G0023700	-	-	-	-	-	-	-	-	-	-	-	-	-	-	-	-	-	-	-	-	-	-	-	-	-	-	-	-	-	-	-	-	-	-
Cicha01G0023800	4432.XP_010248900.1	4.7e-281	973.8	Streptophyta	-	GO:0003674~molecular_function; GO:0003824~catalytic activity; GO:0004672~protein kinase activity; GO:0004674~protein serine/threonine kinase activity; GO:0004693~cyclin-dependent protein serine/threonine kinase activity; GO:0005575~cellular_component; GO:0005622~intracellular anatomical structure; GO:0005623~obsolete cell; GO:0005634~nucleus; GO:0006464~cellular protein modification process; GO:0…	2.7.11.22	K08818~CDC2L:cell division cycle 2-like	-	-	-	-	ko00000,ko01000,ko01001,ko03041	-	-	-	Viridiplantae	37K03@33090,3GBHU@35493,KOG0663@1,KOG0663@2759	NA|NA|NA	T	belongs to the protein kinase superfamily	sp|A2XUW1|CDKG2_ORYSI Cyclin-dependent kinase G-2 OS=Oryza sativa subsp. indica OX=39946 GN=CDKG-2 PE=3 SV=1	tr|A0A443N0L9|A0A443N0L9_9MAGN Cyclin-dependent kinase G-2 isoform X1 OS=Cinnamomum micranthum f. kanehirae OX=337451 GN=CKAN_00025400 PE=4 SV=1	gi|719977605|ref|XP_010248900.1| PREDICTED: cyclin-dependent kinase G-2-like isoform X1 [Nelumbo nucifera]	AT1G67580.1 pep:known chromosome:TAIR10:1:25327284:25331379:-1 gene:AT1G67580 transcript:AT1G67580.1 description:"Protein kinase superfamily protein"	cd07843 STKc_CDC2L1	-	G3DSA:3.30.200.20;G3DSA:1.10.510.10	PF00069 Protein kinase domain	-	-	SM00220	SSF56112	-
Cicha01G0023900	4432.XP_010263299.1	2.3e-205	721.5	Streptophyta	-	GO:0000151~ubiquitin ligase complex; GO:0003674~molecular_function; GO:0005488~binding; GO:0005515~protein binding; GO:0005575~cellular_component; GO:0005622~intracellular anatomical structure; GO:0005623~obsolete cell; GO:0005737~cytoplasm; GO:0005768~endosome; GO:0005794~Golgi apparatus; GO:0005802~trans-Golgi network; GO:0006091~generation of precursor metabolites and energy; GO:0006508~proteo…	-	-	-	-	-	-	-	-	-	-	Viridiplantae	37NJF@33090,3GESY@35493,KOG1072@1,KOG1072@2759	NA|NA|NA	O	kelch repeat-containing protein	sp|Q9LK31|Y3272_ARATH Kelch repeat-containing protein At3g27220 OS=Arabidopsis thaliana OX=3702 GN=At3g27220 PE=2 SV=1	tr|A0A3S3ME05|A0A3S3ME05_9MAGN Kelch repeat type 1 OS=Cinnamomum micranthum f. kanehirae OX=337451 GN=CKAN_00025500 PE=4 SV=1	gi|720023328|ref|XP_010263299.1| PREDICTED: kelch repeat-containing protein At3g27220-like [Nelumbo nucifera]	AT1G51540.1 pep:known chromosome:TAIR10:1:19115561:19117534:1 gene:AT1G51540 transcript:AT1G51540.1 description:"Galactose oxidase/kelch repeat superfamily protein"	-	-	G3DSA:2.130.10.80;G3DSA:2.120.10.80	PF01344 Kelch motif;PF13418 Galactose oxidase, central domain	TRANSMEMBRANE Region of a membrane-bound protein predicted to be embedded in the membrane.;CYTOPLASMIC_DOMAIN Region of a membrane-bound protein predicted to be outside the membrane, in the cytoplasm.;NON_CYTOPLASMIC_DOMAIN Region of a membrane-bound protein predicted to be outside the membrane, in the extracellular region.	-	-	SSF117281	-
Cicha01G0024000	4432.XP_010258108.1	8.9e-72	276.2	Streptophyta	-	-	-	K02966~RP-S19e,RPS19:small subunit ribosomal protein S19e	ko03010~Ribosome	M00177,M00179	-	-	br01610,ko00000,ko00001,ko00002,ko03011	-	-	-	Viridiplantae	37TVU@33090,3GI6B@35493,COG2238@1,KOG3411@2759	NA|NA|NA	J	40s ribosomal protein	sp|P40978|RS19_ORYSJ 40S ribosomal protein S19 OS=Oryza sativa subsp. japonica OX=39947 GN=RPS19A PE=2 SV=1	tr|A0A443N0M9|A0A443N0M9_9MAGN 40S ribosomal protein S19-3 OS=Cinnamomum micranthum f. kanehirae OX=337451 GN=CKAN_00025600 PE=4 SV=1	gi|720006827|ref|XP_010258108.1| PREDICTED: 40S ribosomal protein S19-3 [Nelumbo nucifera]	AT5G61170.1 pep:known chromosome:TAIR10:5:24611086:24612427:1 gene:AT5G61170 transcript:AT5G61170.1 description:"40S ribosomal protein S19-3"	-	-	-	PF01090 Ribosomal protein S19e	-	-	SM01413	SSF46785	-
Cicha01G0024100	42345.XP_008801864.1	2e-75	289.7	Liliopsida	-	-	-	-	-	-	-	-	ko00000,ko00001	-	-	-	Viridiplantae	28N15@1,2QTDR@2759,37QBH@33090,3GDFJ@35493,3KT6V@4447	NA|NA|NA	S	Remorin, C-terminal region	-	tr|A0A3S3NNH3|A0A3S3NNH3_9MAGN Remorin family protein OS=Cinnamomum micranthum f. kanehirae OX=337451 GN=CKAN_00025700 PE=4 SV=1	gi|672164000|ref|XP_008801864.1| PREDICTED: uncharacterized protein At3g61260 [Phoenix dactylifera]	AT1G67590.1 pep:known chromosome:TAIR10:1:25333058:25334647:-1 gene:AT1G67590 transcript:AT1G67590.1 description:"Remorin family protein"	-	Coil	-	PF03763 Remorin, C-terminal region	-	-	-	-	-
Cicha01G0024200	218851.Aquca_040_00017.1	2.1e-59	235.3	Streptophyta	-	-	-	K09775~K09775:uncharacterized protein	-	-	-	-	ko00000	-	-	-	Viridiplantae	2RZ3E@2759,37TQD@33090,3GHZD@35493,COG1963@1	NA|NA|NA	S	Divergent PAP2 family	sp|O32107|YUID_BACSU Uncharacterized membrane protein YuiD OS=Bacillus subtilis (strain 168) OX=224308 GN=yuiD PE=4 SV=1	tr|A0A443N0M6|A0A443N0M6_9MAGN Putative membrane protein YuiD OS=Cinnamomum micranthum f. kanehirae OX=337451 GN=CKAN_00025800 PE=4 SV=1	gi|743802362|ref|XP_010926594.1| PREDICTED: uncharacterized protein LOC105048831 isoform X2 [Elaeis guineensis]	AT1G67600.1 pep:known chromosome:TAIR10:1:25336423:25337662:-1 gene:AT1G67600 transcript:AT1G67600.1 description:"Acid phosphatase/vanadium-dependent haloperoxidase-related protein"	-	-	G3DSA:1.20.144.10	PF02681 Divergent PAP2 family	TRANSMEMBRANE Region of a membrane-bound protein predicted to be embedded in the membrane.;CYTOPLASMIC_DOMAIN Region of a membrane-bound protein predicted to be outside the membrane, in the cytoplasm.;NON_CYTOPLASMIC_DOMAIN Region of a membrane-bound protein predicted to be outside the membrane, in the extracellular region.	-	-	-	-
Cicha01G0024300	4432.XP_010248888.1	8.4e-245	854	Streptophyta	-	-	-	-	-	-	-	-	-	-	-	-	Viridiplantae	2CN1G@1,2QTA9@2759,37R42@33090,3G797@35493	NA|NA|NA	S	expressed protein	-	tr|A0A443N0L1|A0A443N0L1_9MAGN Microtubule-associated protein futsch OS=Cinnamomum micranthum f. kanehirae OX=337451 GN=CKAN_00026000 PE=4 SV=1	gi|719977566|ref|XP_010248888.1| PREDICTED: uncharacterized protein LOC104591651 [Nelumbo nucifera]	AT1G27850.1 pep:known chromosome:TAIR10:1:9698417:9703941:1 gene:AT1G27850 transcript:AT1G27850.1 description:"unknown protein\x3b FUNCTIONS IN\x3a molecular_function unknown\x3b INVOLVED IN\x3a biological_process unknown\x3b LOCATED IN\x3a plasma membrane\x3b EXPRESSED IN\x3a 22 plant structures\x3b EXPRESSED DURING\x3a 13 growth stages\x3b BEST Arabidopsis thaliana protein match is\x3a unkno /.…	-	-	-	-	-	-	-	-	-
Cicha01G0024400	85681.XP_006440059.1	1.9e-46	193	Streptophyta	-	-	-	-	-	-	-	-	-	-	-	-	Viridiplantae	29FU5@1,2RNZZ@2759,37VT9@33090,3GEQP@35493	NA|NA|NA	-	-	-	tr|A0A443N0P1|A0A443N0P1_9MAGN Uncharacterized protein OS=Cinnamomum micranthum f. kanehirae OX=337451 GN=CKAN_00026100 PE=4 SV=1	gi|731426747|ref|XP_002279421.2| PREDICTED: uncharacterized protein LOC100244084 [Vitis vinifera]	AT5G50360.1 pep:known chromosome:TAIR10:5:20505180:20506338:-1 gene:AT5G50360 transcript:AT5G50360.1 description:"unknown protein\x3b BEST Arabidopsis thaliana protein match is\x3a unknown protein (TAIR\x3aAT3G48510.1)\x3b Has 1807 Blast hits to 1807 proteins in 277 species\x3a Archae - 0\x3b Bacteria - 0\x3b Metazoa - 736\x3b Fungi - 347\x3b Plants - 385\x3b Viruses - 0\x3b Other Eukaryotes - /.…	-	-	-	-	-	-	-	-	-
Cicha01G0024500	4432.XP_010248882.1	1.7e-246	859	Streptophyta	-	GO:0001101~response to acid chemical; GO:0005575~cellular_component; GO:0005622~intracellular anatomical structure; GO:0005623~obsolete cell; GO:0005634~nucleus; GO:0006355~regulation of transcription, DNA-templated; GO:0006950~response to stress; GO:0006970~response to osmotic stress; GO:0007154~cell communication; GO:0008150~biological_process; GO:0009266~response to temperature stimulus; GO:00…	-	K11724~BRDT:bromodomain testis-specific protein	-	-	-	-	ko00000,ko01001,ko03036	-	-	-	Viridiplantae	37NP6@33090,3G76T@35493,COG5076@1,KOG1474@2759	NA|NA|NA	K	Transcription factor	sp|Q9LK27|GTE8_ARATH Transcription factor GTE8 OS=Arabidopsis thaliana OX=3702 GN=GTE8 PE=2 SV=2	tr|A0A1U7ZCE8|A0A1U7ZCE8_NELNU transcription factor GTE10-like OS=Nelumbo nucifera OX=4432 GN=LOC104591647 PE=4 SV=1	gi|719977540|ref|XP_010248882.1| PREDICTED: transcription factor GTE10-like [Nelumbo nucifera]	AT3G27260.1 pep:known chromosome:TAIR10:3:10067638:10072661:1 gene:AT3G27260 transcript:AT3G27260.1 description:"Transcription factor GTE8"	cd05506 Bromo_plant1	Coil	G3DSA:1.20.920.10	PF00439 Bromodomain;PF17035 Bromodomain extra-terminal - transcription regulation	-	PR00503 Bromodomain signature	SM00297	SSF47370	-
Cicha01G0024600	218851.Aquca_011_00279.1	4.1e-133	481.1	Streptophyta	-	-	1.1.1.100	K00059~fabG,OAR1:3-oxoacyl-[acyl-carrier protein] reductase	ko00061~Fatty acid biosynthesis; ko00780~Biotin metabolism; ko01040~Biosynthesis of unsaturated fatty acids; ko01100~Metabolic pathways; ko01212~Fatty acid metabolism	M00083,M00572	R04533,R04534,R04536,R04543,R04566,R04953,R04964,R07759,R07763,R10116,R10120,R11671	RC00029,RC00117	ko00000,ko00001,ko00002,ko01000,ko01004	-	-	-	Viridiplantae	37J83@33090,3GAYA@35493,COG1028@1,KOG1200@2759	NA|NA|NA	Q	3-oxoacyl- acyl-carrier-protein reductase	sp|P28643|FABG_CUPLA 3-oxoacyl-[acyl-carrier-protein] reductase, chloroplastic OS=Cuphea lanceolata OX=3930 GN=CLKR27 PE=2 SV=1	tr|A0A3S3LUW4|A0A3S3LUW4_9MAGN 3-oxoacyl-[acyl-carrier-protein] reductase OS=Cinnamomum micranthum f. kanehirae OX=337451 GN=CKAN_00026300 PE=3 SV=1	gi|719977538|ref|XP_010248881.1| PREDICTED: 3-oxoacyl-[acyl-carrier-protein] reductase 4 [Nelumbo nucifera]	AT1G24360.1 pep:known chromosome:TAIR10:1:8640582:8643478:1 gene:AT1G24360 transcript:AT1G24360.1 description:"3-oxoacyl-"	cd05333 BKR_SDR_c	-	G3DSA:3.40.50.720	PF13561 Enoyl-(Acyl carrier protein) reductase	SIGNAL_PEPTIDE_N_REGION N-terminal region of a signal peptide.;SIGNAL_PEPTIDE_C_REGION C-terminal region of a signal peptide.;SIGNAL_PEPTIDE Signal peptide region;NON_CYTOPLASMIC_DOMAIN Region of a membrane-bound protein predicted to be outside the membrane, in the extracellular region.;SIGNAL_PEPTIDE_H_REGION Hydrophobic region of a signal peptide.	PR00080 Short-chain dehydrogenase/reductase (SDR) superfamily signature;PR00081 Glucose/ribitol dehydrogenase family signature	SM00822 This enzymatic domain is part of bacterial polyketide synthases and catalyses the first step in the reductive modification of the beta-carbonyl centres in the growing polyketide chain. It uses NADPH to reduce the keto group to a hydroxy group.	SSF51735	TIGR01830 3oxo_ACP_reduc: 3-oxoacyl-[acyl-carrier-protein] reductase
Cicha01G0024700	4432.XP_010248880.1	3.4e-265	921	Streptophyta	-	GO:0000229~cytoplasmic chromosome; GO:0005575~cellular_component; GO:0005622~intracellular anatomical structure; GO:0005623~obsolete cell; GO:0005694~chromosome; GO:0005737~cytoplasm; GO:0005829~cytosol; GO:0009295~nucleoid; GO:0009507~chloroplast; GO:0009508~plastid chromosome; GO:0009532~plastid stroma; GO:0009536~plastid; GO:0009570~chloroplast stroma; GO:0042646~plastid nucleoid; GO:0043226~o…	-	-	-	-	-	-	-	-	-	-	Viridiplantae	28HJY@1,2QPXQ@2759,37M0T@33090,3G71Y@35493	NA|NA|NA	S	Ribosomal protein S1-like RNA-binding domain	sp|F4JF21|PTA10_ARATH Protein PLASTID TRANSCRIPTIONALLY ACTIVE 10 OS=Arabidopsis thaliana OX=3702 GN=PTAC10 PE=1 SV=1	tr|A0A3S3MNQ0|A0A3S3MNQ0_9MAGN Protein PLASTID TRANSCRIPTIONALLY ACTIVE 10 isoform X1 OS=Cinnamomum micranthum f. kanehirae OX=337451 GN=CKAN_00026400 PE=4 SV=1	gi|719977536|ref|XP_010248880.1| PREDICTED: uncharacterized protein LOC104591644 [Nelumbo nucifera]	AT3G48500.1 pep:known chromosome:TAIR10:3:17962204:17965613:1 gene:AT3G48500 transcript:AT3G48500.1 description:"Nucleic acid-binding, OB-fold-like protein"	-	Coil	G3DSA:2.40.50.140	-	SIGNAL_PEPTIDE_N_REGION N-terminal region of a signal peptide.;SIGNAL_PEPTIDE_C_REGION C-terminal region of a signal peptide.;SIGNAL_PEPTIDE Signal peptide region;NON_CYTOPLASMIC_DOMAIN Region of a membrane-bound protein predicted to be outside the membrane, in the extracellular region.;SIGNAL_PEPTIDE_H_REGION Hydrophobic region of a signal peptide.	-	-	-	-
Cicha01G0024800	4432.XP_010263231.1	7.1e-113	413.7	Streptophyta	-	GO:0000154~rRNA modification; GO:0001510~RNA methylation; GO:0003674~molecular_function; GO:0003824~catalytic activity; GO:0005575~cellular_component; GO:0005622~intracellular anatomical structure; GO:0005623~obsolete cell; GO:0005634~nucleus; GO:0005730~nucleolus; GO:0006139~nucleobase-containing compound metabolic process; GO:0006364~rRNA processing; GO:0006396~RNA processing; GO:0006725~cellul…	2.1.1.309	K19306~BUD23:18S rRNA (guanine1575-N7)-methyltransferase	-	-	-	-	ko00000,ko01000,ko03009	-	-	-	Viridiplantae	37MBF@33090,3GDN3@35493,COG0500@1,KOG1541@2759	NA|NA|NA	Q	methyltransferase	sp|Q9LVD0|RID2_ARATH 18S rRNA (guanine-N(7))-methyltransferase RID2 OS=Arabidopsis thaliana OX=3702 GN=RID2 PE=1 SV=1	tr|A0A443N482|A0A443N482_9MAGN Putative 18S rRNA guanine-N7-methyltransferase OS=Cinnamomum micranthum f. kanehirae OX=337451 GN=CKAN_00160000 PE=4 SV=1	gi|720023101|ref|XP_010263231.1| PREDICTED: probable 18S rRNA (guanine-N(7))-methyltransferase [Nelumbo nucifera]	AT5G57280.1 pep:known chromosome:TAIR10:5:23204461:23206659:1 gene:AT5G57280 transcript:AT5G57280.1 description:"S-adenosyl-L-methionine-dependent methyltransferases superfamily protein"	cd02440 AdoMet_MTases	-	G3DSA:3.40.50.150	PF08241 Methyltransferase domain;PF12589 Methyltransferase involved in Williams-Beuren syndrome	-	-	-	SSF53335	-
Cicha01G0024900	3641.EOY02683	1e-195	689.5	Streptophyta	-	-	-	-	-	-	-	-	-	-	-	-	Viridiplantae	37S1T@33090,3G766@35493,COG0814@1,KOG1303@2759	NA|NA|NA	E	lysine histidine transporter	sp|Q9FKS8|LHT1_ARATH Lysine histidine transporter 1 OS=Arabidopsis thaliana OX=3702 GN=LHT1 PE=1 SV=1	tr|A0A3S3PSP8|A0A3S3PSP8_9MAGN Lysine histidine transporter 1-like protein OS=Cinnamomum micranthum f. kanehirae OX=337451 GN=CKAN_00026500 PE=4 SV=1	gi|728841613|gb|KHG21056.1| Lysine histidine transporter 1 -like protein [Gossypium arboreum]	AT5G40780.2 pep:known chromosome:TAIR10:5:16323682:16327281:1 gene:AT5G40780 transcript:AT5G40780.2 description:"Lysine histidine transporter 1"	-	-	-	PF01490 Transmembrane amino acid transporter protein	TRANSMEMBRANE Region of a membrane-bound protein predicted to be embedded in the membrane.;CYTOPLASMIC_DOMAIN Region of a membrane-bound protein predicted to be outside the membrane, in the cytoplasm.;NON_CYTOPLASMIC_DOMAIN Region of a membrane-bound protein predicted to be outside the membrane, in the extracellular region.	-	-	-	-
Cicha01G0025000	4432.XP_010250836.1	2.9e-79	302	Streptophyta	-	-	-	-	-	-	-	-	-	-	-	-	Viridiplantae	28MFW@1,2QTZA@2759,37M43@33090,3GAHS@35493	NA|NA|NA	S	TRAM, LAG1 and CLN8 homology domains.	sp|Q8GYK7|Y5285_ARATH TLC domain-containing protein At5g14285 OS=Arabidopsis thaliana OX=3702 GN=At5g14285 PE=2 SV=1	tr|A0A3S4N2U5|A0A3S4N2U5_9MAGN TLC domain-containing-like protein OS=Cinnamomum micranthum f. kanehirae OX=337451 GN=CKAN_00026600 PE=4 SV=1	gi|719983701|ref|XP_010250836.1| PREDICTED: uncharacterized protein LOC104592954 [Nelumbo nucifera]	AT5G14280.1 pep:known chromosome:TAIR10:5:4609123:4611444:1 gene:AT5G14280 transcript:AT5G14280.1 description:"DNA-binding storekeeper protein-related"	-	-	-	-	TRANSMEMBRANE Region of a membrane-bound protein predicted to be embedded in the membrane.;CYTOPLASMIC_DOMAIN Region of a membrane-bound protein predicted to be outside the membrane, in the cytoplasm.;NON_CYTOPLASMIC_DOMAIN Region of a membrane-bound protein predicted to be outside the membrane, in the extracellular region.	-	SM00724	-	-
Cicha01G0025100	42345.XP_008812410.1	2.4e-223	781.9	Liliopsida	-	-	-	-	-	-	-	-	-	-	-	-	Viridiplantae	37RCU@33090,3G82Z@35493,3KWK1@4447,COG0666@1,KOG0504@2759	NA|NA|NA	S	ankyrin repeats	-	tr|A0A3S3M8V8|A0A3S3M8V8_9MAGN Ankyrin repeat OS=Cinnamomum micranthum f. kanehirae OX=337451 GN=CKAN_00026700 PE=4 SV=1	gi|695011748|ref|XP_009392605.1| PREDICTED: uncharacterized protein LOC103978510 [Musa acuminata subsp. malaccensis]	AT3G01750.1 pep:known chromosome:TAIR10:3:270229:272976:1 gene:AT3G01750 transcript:AT3G01750.1 description:"Ankyrin repeat family protein"	cd00204 ANK	-	G3DSA:1.25.40.20	PF12796 Ankyrin repeats (3 copies);PF00023 Ankyrin repeat	-	-	SM00248	SSF48403	-
Cicha01G0025200	71139.XP_010026741.1	9.7e-178	629.4	Streptophyta	-	-	1.2.1.12	K00134~GAPDH,gapA:glyceraldehyde 3-phosphate dehydrogenase	ko00010~Glycolysis / Gluconeogenesis; ko00710~Carbon fixation in photosynthetic organisms; ko01100~Metabolic pathways; ko01110~Biosynthesis of secondary metabolites; ko01200~Carbon metabolism; ko01230~Biosynthesis of amino acids	M00001,M00002,M00003,M00165,M00166,M00308,M00552	R01061	RC00149	ko00000,ko00001,ko00002,ko01000,ko04131,ko04147	-	-	-	Viridiplantae	37HSA@33090,3GAGX@35493,COG0057@1,KOG0657@2759	NA|NA|NA	G	Belongs to the glyceraldehyde-3-phosphate dehydrogenase family	sp|P26518|G3PC_MAGLI Glyceraldehyde-3-phosphate dehydrogenase, cytosolic OS=Magnolia liliiflora OX=3403 GN=GAPC PE=2 SV=1	tr|A0A3S3M2G9|A0A3S3M2G9_9MAGN Glyceraldehyde-3-phosphate dehydrogenase OS=Cinnamomum micranthum f. kanehirae OX=337451 GN=CKAN_00026800 PE=3 SV=1	gi|702256152|ref|XP_010026741.1| PREDICTED: glyceraldehyde-3-phosphate dehydrogenase, cytosolic-like [Eucalyptus grandis]	AT1G13440.1 pep:known chromosome:TAIR10:1:4608196:4610647:-1 gene:AT1G13440 transcript:AT1G13440.1 description:"Glyceraldehyde-3-phosphate dehydrogenase GAPC2, cytosolic"	-	-	G3DSA:3.40.50.720;G3DSA:3.30.360.10	PF02800 Glyceraldehyde 3-phosphate dehydrogenase, C-terminal domain;PF00044 Glyceraldehyde 3-phosphate dehydrogenase, NAD binding domain	-	PR00078 Glyceraldehyde-3-phosphate dehydrogenase signature	SM00846	SSF51735;SSF55347	TIGR01534 GAPDH-I: glyceraldehyde-3-phosphate dehydrogenase, type I
Cicha01G0025300	4432.XP_010250841.1	0	1991.9	Streptophyta	-	GO:0000325~plant-type vacuole; GO:0003674~molecular_function; GO:0003824~catalytic activity; GO:0005215~transporter activity; GO:0005575~cellular_component; GO:0005576~extracellular region; GO:0005622~intracellular anatomical structure; GO:0005623~obsolete cell; GO:0005737~cytoplasm; GO:0005773~vacuole; GO:0005774~vacuolar membrane; GO:0005911~cell-cell junction; GO:0006810~transport; GO:0008150~…	-	K05665~ABCC1:ATP-binding cassette, subfamily C (CFTR/MRP), member 1 ; K05666~ABCC2:ATP-binding cassette, subfamily C (CFTR/MRP), member 2; K05670~ABCC13:ATP-binding cassette, subfamily C (CFTR/MRP), member 13	ko02010~ABC transporters	-	-	-	ko00000,ko00001,ko02000	3.A.1.208,3.A.1.208.2,3.A.1.208.8	-	-	Viridiplantae	37JSS@33090,3G9WI@35493,COG1132@1,KOG0054@2759	NA|NA|NA	Q	ABC transporter C family member	sp|Q9LK64|AB3C_ARATH ABC transporter C family member 3 OS=Arabidopsis thaliana OX=3702 GN=ABCC3 PE=1 SV=1	tr|A0A443N0L2|A0A443N0L2_9MAGN ABC transporter OS=Cinnamomum micranthum f. kanehirae OX=337451 GN=CKAN_00027000 PE=4 SV=1	gi|719983718|ref|XP_010250841.1| PREDICTED: putative ABC transporter C family member 15 [Nelumbo nucifera]	AT3G13080.1 pep:known chromosome:TAIR10:3:4195786:4201265:-1 gene:AT3G13080 transcript:AT3G13080.1 description:"ABC transporter C family member 3"	cd03250 ABCC_MRP_domain1;cd03244 ABCC_MRP_domain2	Coil	G3DSA:1.20.1560.10;G3DSA:3.40.50.300	PF00005 ABC transporter;PF00664 ABC transporter transmembrane region	TRANSMEMBRANE Region of a membrane-bound protein predicted to be embedded in the membrane.;CYTOPLASMIC_DOMAIN Region of a membrane-bound protein predicted to be outside the membrane, in the cytoplasm.;NON_CYTOPLASMIC_DOMAIN Region of a membrane-bound protein predicted to be outside the membrane, in the extracellular region.	-	SM00382	SSF90123;SSF52540	-
Cicha01G0025400	218851.Aquca_002_00422.1	5.6e-218	763.8	Streptophyta	-	GO:0003674~molecular_function; GO:0003676~nucleic acid binding; GO:0003723~RNA binding; GO:0003824~catalytic activity; GO:0004518~nuclease activity; GO:0004519~endonuclease activity; GO:0005488~binding; GO:0005575~cellular_component; GO:0005622~intracellular anatomical structure; GO:0005623~obsolete cell; GO:0006139~nucleobase-containing compound metabolic process; GO:0006725~cellular aromatic co…	-	-	-	-	-	-	-	-	-	-	Viridiplantae	37K8A@33090,3GHCW@35493,KOG4197@1,KOG4197@2759	NA|NA|NA	L	Pentatricopeptide repeat-containing protein	sp|Q9FI49|PP428_ARATH Pentatricopeptide repeat-containing protein At5g50990 OS=Arabidopsis thaliana OX=3702 GN=PCMP-H59 PE=2 SV=2	tr|A0A2G5F302|A0A2G5F302_AQUCA DYW_deaminase domain-containing protein OS=Aquilegia coerulea OX=218851 GN=AQUCO_00200422v1 PE=4 SV=1	gi|720032562|ref|XP_010266151.1| PREDICTED: pentatricopeptide repeat-containing protein At5g50990 [Nelumbo nucifera]	AT5G50990.1 pep:known chromosome:TAIR10:5:20739419:20741281:1 gene:AT5G50990 transcript:AT5G50990.1 description:"Pentatricopeptide repeat-containing protein At5g50990"	-	-	G3DSA:1.25.40.10;G3DSA:3.30.2320.10	PF01535 PPR repeat;PF14432 DYW family of nucleic acid deaminases;PF13041 PPR repeat family	-	-	-	SSF48452	TIGR00756 PPR: pentatricopeptide repeat domain
Cicha01G0025500	218851.Aquca_011_00300.1	1.2e-08	65.5	Streptophyta	-	-	-	-	-	-	-	-	-	-	-	-	Viridiplantae	2DZZD@1,2S7FJ@2759,37WYC@33090,3GMAD@35493	NA|NA|NA	-	-	-	tr|A0A2G5E6I2|A0A2G5E6I2_AQUCA Uncharacterized protein OS=Aquilegia coerulea OX=218851 GN=AQUCO_01100300v1 PE=4 SV=1	gi|719983745|ref|XP_010250849.1| PREDICTED: uncharacterized N-acetyltransferase DDB_G0290199 [Nelumbo nucifera]	-	-	-	-	-	-	-	-	-	-
Cicha01G0025600	42345.XP_008792159.1	2.9e-122	445.3	Liliopsida	-	-	-	-	-	-	-	-	ko00000,ko00001,ko03029	-	-	-	Viridiplantae	290G3@1,2R7B6@2759,37QTY@33090,3GGQU@35493,3KXNK@4447	NA|NA|NA	S	YqaJ-like viral recombinase domain	-	tr|A0A3S3N3L4|A0A3S3N3L4_9MAGN YqaJ viral recombinase OS=Cinnamomum micranthum f. kanehirae OX=337451 GN=CKAN_00027200 PE=4 SV=1	gi|743814489|ref|XP_010930050.1| PREDICTED: uncharacterized protein LOC105051359 isoform X1 [Elaeis guineensis]	AT1G67660.1 pep:known chromosome:TAIR10:1:25363535:25365229:1 gene:AT1G67660 transcript:AT1G67660.1 description:"Restriction endonuclease, type II-like superfamily protein"	-	-	G3DSA:3.90.320.10	PF09588 YqaJ-like viral recombinase domain	-	-	-	SSF52980	-
Cicha01G0025700	4432.XP_010248854.1	3.9e-253	882.9	Streptophyta	-	GO:0003674~molecular_function; GO:0003824~catalytic activity; GO:0004345~glucose-6-phosphate dehydrogenase activity; GO:0005575~cellular_component; GO:0005622~intracellular anatomical structure; GO:0005623~obsolete cell; GO:0005737~cytoplasm; GO:0005829~cytosol; GO:0005975~carbohydrate metabolic process; GO:0005996~monosaccharide metabolic process; GO:0006006~glucose metabolic process; GO:0006081…	1.1.1.363,1.1.1.49	K00036~G6PD,zwf:glucose-6-phosphate 1-dehydrogenase	ko00030~Pentose phosphate pathway; ko00480~Glutathione metabolism; ko01100~Metabolic pathways; ko01110~Biosynthesis of secondary metabolites; ko01200~Carbon metabolism	M00004,M00006,M00008	R00835,R02736,R10907	RC00001,RC00066	ko00000,ko00001,ko00002,ko01000,ko04147	-	-	-	Viridiplantae	37K4E@33090,3GBQX@35493,COG0364@1,KOG0563@2759	NA|NA|NA	G	Catalyzes the rate-limiting step of the oxidative pentose-phosphate pathway, which represents a route for the dissimilation of carbohydrates besides glycolysis	sp|P37830|G6PD_SOLTU Glucose-6-phosphate 1-dehydrogenase, cytoplasmic isoform OS=Solanum tuberosum OX=4113 GN=G6PDH PE=2 SV=1	tr|A0A3S3ME17|A0A3S3ME17_9MAGN Glucose-6-phosphate 1-dehydrogenase OS=Cinnamomum micranthum f. kanehirae OX=337451 GN=CKAN_00027400 PE=3 SV=1	gi|719977437|ref|XP_010248854.1| PREDICTED: glucose-6-phosphate 1-dehydrogenase, cytoplasmic isoform [Nelumbo nucifera]	AT5G40760.1 pep:known chromosome:TAIR10:5:16310748:16314774:1 gene:AT5G40760 transcript:AT5G40760.1 description:"Glucose-6-phosphate 1-dehydrogenase, cytoplasmic isoform 2"	-	-	G3DSA:3.40.50.720;G3DSA:3.30.200.20;G3DSA:2.160.20.80;G3DSA:3.80.10.10;G3DSA:3.30.360.10;G3DSA:1.10.510.10	PF00560 Leucine Rich Repeat;PF12799 Leucine Rich repeats (2 copies);PF00069 Protein kinase domain;PF08263 Leucine rich repeat N-terminal domain;PF00479 Glucose-6-phosphate dehydrogenase, NAD binding domain;PF02781 Glucose-6-phosphate dehydrogenase, C-terminal domain;PF13855 Leucine rich repeat	TRANSMEMBRANE Region of a membrane-bound protein predicted to be embedded in the membrane.;CYTOPLASMIC_DOMAIN Region of a membrane-bound protein predicted to be outside the membrane, in the cytoplasm.;NON_CYTOPLASMIC_DOMAIN Region of a membrane-bound protein predicted to be outside the membrane, in the extracellular region.	PR00079 Glucose-6-phosphate dehydrogenase signature;PR00019 Leucine-rich repeat signature	SM00365;SM00369	SSF52058;SSF51735;SSF52047;SSF55347;SSF56112	TIGR00871 zwf: glucose-6-phosphate dehydrogenase
Cicha01G0025800	4432.XP_010248850.1	1.6e-76	292.7	Streptophyta	-	GO:0003674~molecular_function; GO:0005488~binding; GO:0005515~protein binding; GO:0005575~cellular_component; GO:0005622~intracellular anatomical structure; GO:0005623~obsolete cell; GO:0005634~nucleus; GO:0005654~nucleoplasm; GO:0005886~plasma membrane; GO:0008150~biological_process; GO:0009893~positive regulation of metabolic process; GO:0009987~cellular process; GO:0010604~positive regulation …	-	-	-	-	-	-	ko00000,ko00001	-	-	-	Viridiplantae	37RNB@33090,3G7FN@35493,KOG2699@1,KOG2699@2759	NA|NA|NA	O	Tether containing UBX domain for	sp|Q9LK22|PUX1_ARATH Plant UBX domain-containing protein 1 OS=Arabidopsis thaliana OX=3702 GN=PUX1 PE=1 SV=1	tr|A0A443N0Q1|A0A443N0Q1_9MAGN Plant UBX domain-containing protein 1 isoform X1 OS=Cinnamomum micranthum f. kanehirae OX=337451 GN=CKAN_00027500 PE=4 SV=1	gi|719977425|ref|XP_010248850.1| PREDICTED: tether containing UBX domain for GLUT4 isoform X1 [Nelumbo nucifera]	AT3G27310.1 pep:known chromosome:TAIR10:3:10087201:10089101:-1 gene:AT3G27310 transcript:AT3G27310.1 description:"Plant UBX domain-containing protein 1"	-	Coil	G3DSA:3.10.20.90	PF00789 UBX domain	-	-	-	SSF54236	-
Cicha01G0025900	3641.EOY09603	3.2e-169	601.7	Streptophyta	-	GO:0003674~molecular_function; GO:0003824~catalytic activity; GO:0005575~cellular_component; GO:0005622~intracellular anatomical structure; GO:0005623~obsolete cell; GO:0006139~nucleobase-containing compound metabolic process; GO:0006163~purine nucleotide metabolic process; GO:0006637~acyl-CoA metabolic process; GO:0006725~cellular aromatic compound metabolic process; GO:0006732~obsolete coenzyme…	1.2.1.84	K13356~FAR:alcohol-forming fatty acyl-CoA reductase	ko00073~Cutin, suberine and wax biosynthesis; ko04146~Peroxisome	-	R09470	RC00004	ko00000,ko00001,ko01000	-	-	-	Viridiplantae	37IRY@33090,3G9S1@35493,COG3320@1,KOG1221@2759	NA|NA|NA	I	Catalyzes the reduction of fatty acyl-CoA to fatty alcohols	sp|Q08891|FACR2_ARATH Fatty acyl-CoA reductase 2 OS=Arabidopsis thaliana OX=3702 GN=FAR2 PE=1 SV=2	tr|A0A3S3NNI5|A0A3S3NNI5_9MAGN Fatty acyl-CoA reductase OS=Cinnamomum micranthum f. kanehirae OX=337451 GN=CKAN_00027600 PE=3 SV=1	gi|590637384|ref|XP_007029101.1| Jojoba acyl CoA reductase-related male sterility protein [Theobroma cacao]	AT3G11980.1 pep:known chromosome:TAIR10:3:3814236:3817117:1 gene:AT3G11980 transcript:AT3G11980.1 description:"Fatty acyl-CoA reductase 2"	cd05236 FAR-N_SDR_e;cd09071 FAR_C	-	G3DSA:3.40.50.720	PF03015 Male sterility protein;PF07993 Male sterility protein	-	-	-	SSF51735	-
Cicha01G0026000	4432.XP_010248842.1	4.4e-294	1016.9	Streptophyta	-	GO:0003674~molecular_function; GO:0003824~catalytic activity; GO:0004175~endopeptidase activity; GO:0004222~metalloendopeptidase activity; GO:0005488~binding; GO:0005575~cellular_component; GO:0005622~intracellular anatomical structure; GO:0005623~obsolete cell; GO:0005737~cytoplasm; GO:0005739~mitochondrion; GO:0005740~mitochondrial envelope; GO:0005758~mitochondrial intermembrane space; GO:0005…	3.4.24.15	-	-	-	-	-	ko00000,ko00001,ko01000,ko01002	-	-	-	Viridiplantae	37RC0@33090,3G7DN@35493,COG0339@1,KOG2089@2759	NA|NA|NA	O	thimet oligopeptidase	sp|F4HTQ1|MPRO1_ARATH Probable thimet oligopeptidase OS=Arabidopsis thaliana OX=3702 GN=At1g67690 PE=3 SV=1	tr|A0A443N0M5|A0A443N0M5_9MAGN Putative thimet oligopeptidase isoform X2 OS=Cinnamomum micranthum f. kanehirae OX=337451 GN=CKAN_00027800 PE=3 SV=1	gi|719977401|ref|XP_010248843.1| PREDICTED: probable thimet oligopeptidase isoform X2 [Nelumbo nucifera]	AT1G67690.1 pep:known chromosome:TAIR10:1:25369086:25373730:1 gene:AT1G67690 transcript:AT1G67690.1 description:"Probable thimet oligopeptidase"	cd06455 M3A_TOP	-	G3DSA:1.10.1370.10;G3DSA:1.20.1050.40	PF01432 Peptidase family M3	SIGNAL_PEPTIDE_N_REGION N-terminal region of a signal peptide.;SIGNAL_PEPTIDE_C_REGION C-terminal region of a signal peptide.;SIGNAL_PEPTIDE Signal peptide region;NON_CYTOPLASMIC_DOMAIN Region of a membrane-bound protein predicted to be outside the membrane, in the extracellular region.;SIGNAL_PEPTIDE_H_REGION Hydrophobic region of a signal peptide.	-	-	SSF55486	-
Cicha01G0026100	4432.XP_010250854.1	4.4e-246	857.1	Streptophyta	-	GO:0005575~cellular_component; GO:0005622~intracellular anatomical structure; GO:0005623~obsolete cell; GO:0005634~nucleus; GO:0005730~nucleolus; GO:0005737~cytoplasm; GO:0031974~membrane-enclosed lumen; GO:0031981~nuclear lumen; GO:0043226~organelle; GO:0043227~membrane-bounded organelle; GO:0043228~non-membrane-bounded organelle; GO:0043229~intracellular organelle; GO:0043231~intracellular memb…	-	K11584~PPP2R5:serine/threonine-protein phosphatase 2A regulatory subunit B'	ko03015~mRNA surveillance pathway	-	-	-	ko00000,ko00001,ko01009,ko03036	-	-	-	Viridiplantae	37HSY@33090,3G8QI@35493,KOG2085@1,KOG2085@2759	NA|NA|NA	T	The B regulatory subunit might modulate substrate selectivity and catalytic activity, and also might direct the localization of the catalytic enzyme to a particular subcellular compartment	sp|Q8LF36|2A5T_ARATH Serine/threonine protein phosphatase 2A 57 kDa regulatory subunit B' theta isoform OS=Arabidopsis thaliana OX=3702 GN=B'THETA PE=1 SV=2	tr|A0A443N0M5|A0A443N0M5_9MAGN Putative thimet oligopeptidase isoform X2 OS=Cinnamomum micranthum f. kanehirae OX=337451 GN=CKAN_00027800 PE=3 SV=1	gi|719983759|ref|XP_010250854.1| PREDICTED: serine/threonine protein phosphatase 2A 57 kDa regulatory subunit B' theta isoform-like [Nelumbo nucifera]	AT1G13460.1 pep:known chromosome:TAIR10:1:4615813:4618329:1 gene:AT1G13460 transcript:AT1G13460.1 description:"Serine/threonine protein phosphatase 2A 57 kDa regulatory subunit B' theta isoform"	-	-	G3DSA:1.25.10.10	PF01603 Protein phosphatase 2A regulatory B subunit (B56 family)	-	-	-	SSF48371	-
Cicha01G0026200	4432.XP_010250860.1	7.9e-199	699.9	Streptophyta	-	-	-	-	-	-	-	-	-	-	-	-	Viridiplantae	37N4P@33090,3GEM0@35493,COG0657@1,KOG1515@2759	NA|NA|NA	V	Carboxylesterase	sp|Q9LK21|CXE11_ARATH Probable carboxylesterase 11 OS=Arabidopsis thaliana OX=3702 GN=CXE11 PE=2 SV=1	tr|A0A3S3LUY0|A0A3S3LUY0_9MAGN Alpha/beta hydrolase fold-3 OS=Cinnamomum micranthum f. kanehirae OX=337451 GN=CKAN_00027900 PE=4 SV=1	gi|719983776|ref|XP_010250860.1| PREDICTED: probable carboxylesterase 11 [Nelumbo nucifera]	AT3G27320.2 pep:known chromosome:TAIR10:3:10090065:10092791:1 gene:AT3G27320 transcript:AT3G27320.2 description:"Probable carboxylesterase 11"	-	-	G3DSA:3.40.50.1820	PF07859 alpha/beta hydrolase fold	-	-	-	SSF53474	-
Cicha01G0026300	-	-	-	-	-	-	-	-	-	-	-	-	-	-	-	-	-	-	-	-	-	-	-	-	-	-	-	-	-	TRANSMEMBRANE Region of a membrane-bound protein predicted to be embedded in the membrane.;CYTOPLASMIC_DOMAIN Region of a membrane-bound protein predicted to be outside the membrane, in the cytoplasm.;NON_CYTOPLASMIC_DOMAIN Region of a membrane-bound protein predicted to be outside the membrane, in the extracellular region.	-	-	-	-
Cicha01G0026400	4432.XP_010271829.1	4e-27	128.3	Eukaryota	-	GO:0005575~cellular_component; GO:0005623~obsolete cell; GO:0005886~plasma membrane; GO:0006950~response to stress; GO:0006952~defense response; GO:0007154~cell communication; GO:0007165~signal transduction; GO:0008150~biological_process; GO:0009987~cellular process; GO:0016020~membrane; GO:0023052~signaling; GO:0044464~obsolete cell part; GO:0050789~regulation of biological process; GO:0050794~r…	-	-	-	-	-	-	-	-	-	-	Eukaryota	KOG4658@1,KOG4658@2759	NA|NA|NA	S	ADP binding	sp|Q8RXS5|DRL40_ARATH Probable disease resistance protein At5g63020 OS=Arabidopsis thaliana OX=3702 GN=At5g63020 PE=2 SV=2	tr|A0A443N3B1|A0A443N3B1_9MAGN Putative disease resistance protein OS=Cinnamomum micranthum f. kanehirae OX=337451 GN=CKAN_00126300 PE=3 SV=1	gi|379067734|gb|AFC90220.1| nucleotide-binding site leucine-rich repeat protein, partial [Rhododendron formosanum]	AT5G63020.1 pep:known chromosome:TAIR10:5:25283063:25286002:-1 gene:AT5G63020 transcript:AT5G63020.1 description:"Probable disease resistance protein At5g63020"	-	-	G3DSA:1.10.20.10	PF00931 NB-ARC domain	-	PR00364 Disease resistance protein signature	-	SSF52540	-
Cicha01G0026500	-	-	-	-	-	-	-	-	-	-	-	-	-	-	-	-	-	-	-	-	-	-	-	-	-	-	-	-	-	TRANSMEMBRANE Region of a membrane-bound protein predicted to be embedded in the membrane.;CYTOPLASMIC_DOMAIN Region of a membrane-bound protein predicted to be outside the membrane, in the cytoplasm.;NON_CYTOPLASMIC_DOMAIN Region of a membrane-bound protein predicted to be outside the membrane, in the extracellular region.	-	-	-	-
Cicha01G0026600	-	-	-	-	-	-	-	-	-	-	-	-	-	-	-	-	-	-	-	-	-	-	-	-	-	-	-	-	-	-	-	-	-	-
Cicha01G0026700	-	-	-	-	-	-	-	-	-	-	-	-	-	-	-	-	-	-	-	-	-	-	-	-	-	-	-	-	-	TRANSMEMBRANE Region of a membrane-bound protein predicted to be embedded in the membrane.;CYTOPLASMIC_DOMAIN Region of a membrane-bound protein predicted to be outside the membrane, in the cytoplasm.;NON_CYTOPLASMIC_DOMAIN Region of a membrane-bound protein predicted to be outside the membrane, in the extracellular region.	-	-	-	-
Cicha01G0026800	29760.VIT_14s0219g00030.t01	3.5e-53	215.7	Streptophyta	-	-	2.3.2.31	K20779~RNF168:E3 ubiquitin-protein ligase RNF168	-	-	-	-	ko00000,ko01000,ko03400,ko04121	-	-	-	Viridiplantae	37NT6@33090,3GG6G@35493,COG2802@1,KOG4159@2759	NA|NA|NA	O	E3 ubiquitin-protein ligase	-	tr|A0A3S3PSR0|A0A3S3PSR0_9MAGN Glycosyltransferase family 92 protein OS=Cinnamomum micranthum f. kanehirae OX=337451 GN=CKAN_00028200 PE=4 SV=1	gi|731418831|ref|XP_010660825.1| PREDICTED: putative E3 ubiquitin-protein ligase RING1b [Vitis vinifera]	AT3G27330.1 pep:known chromosome:TAIR10:3:10116950:10120645:-1 gene:AT3G27330 transcript:AT3G27330.1 description:"zinc finger (C3HC4-type RING finger) family protein"	-	-	G3DSA:3.30.40.10	PF00097 Zinc finger, C3HC4 type (RING finger)	-	-	SM00184	SSF57850	-
Cicha01G0026900	13333.ERN01275	2.3e-29	135.2	Streptophyta	-	GO:0003674~molecular_function; GO:0003676~nucleic acid binding; GO:0003677~DNA binding; GO:0003723~RNA binding; GO:0003729~mRNA binding; GO:0005488~binding; GO:0005575~cellular_component; GO:0005622~intracellular anatomical structure; GO:0005623~obsolete cell; GO:0005634~nucleus; GO:0005654~nucleoplasm; GO:0006139~nucleobase-containing compound metabolic process; GO:0006351~transcription, DNA-tem…	-	K15172~SUPT5H,SPT5:transcription elongation factor SPT5	-	-	-	-	ko00000,ko03019,ko03021	-	-	-	Viridiplantae	37PG8@33090,3GC4E@35493,COG5164@1,KOG1999@2759	NA|NA|NA	K	Transcription elongation factor Spt5	sp|Q9STN3|SPT51_ARATH Putative transcription elongation factor SPT5 homolog 1 OS=Arabidopsis thaliana OX=3702 GN=At4g08350 PE=1 SV=2	tr|W1P2U7|W1P2U7_AMBTC Uncharacterized protein OS=Amborella trichopoda OX=13333 GN=AMTR_s00002p00250180 PE=4 SV=1	gi|548841212|gb|ERN01275.1| hypothetical protein AMTR_s00002p00250180 [Amborella trichopoda]	AT4G08350.1 pep:known chromosome:TAIR10:4:5286234:5292239:1 gene:AT4G08350 transcript:AT4G08350.1 description:"Putative transcription elongation factor SPT5 homolog 1"	cd06083 KOW_Spt5_3	-	G3DSA:2.30.30.30	PF00467 KOW motif	-	-	SM00739	SSF50104	-
Cicha01G0027000	4432.XP_010245838.1	3e-79	302	Streptophyta	-	GO:0003674~molecular_function; GO:0003676~nucleic acid binding; GO:0003677~DNA binding; GO:0003723~RNA binding; GO:0003729~mRNA binding; GO:0005488~binding; GO:0005575~cellular_component; GO:0005622~intracellular anatomical structure; GO:0005623~obsolete cell; GO:0005634~nucleus; GO:0005654~nucleoplasm; GO:0006139~nucleobase-containing compound metabolic process; GO:0006351~transcription, DNA-tem…	-	K15172~SUPT5H,SPT5:transcription elongation factor SPT5	-	-	-	-	ko00000,ko03019,ko03021	-	-	-	Viridiplantae	37PG8@33090,3GC4E@35493,COG5164@1,KOG1999@2759	NA|NA|NA	K	Transcription elongation factor Spt5	sp|Q9STN3|SPT51_ARATH Putative transcription elongation factor SPT5 homolog 1 OS=Arabidopsis thaliana OX=3702 GN=At4g08350 PE=1 SV=2	tr|A0A443N0M2|A0A443N0M2_9MAGN Transcription elongation factor Spt5 OS=Cinnamomum micranthum f. kanehirae OX=337451 GN=CKAN_00028400 PE=4 SV=1	gi|720092753|ref|XP_010245838.1| PREDICTED: putative transcription elongation factor SPT5 homolog 1 [Nelumbo nucifera]	AT4G08350.1 pep:known chromosome:TAIR10:4:5286234:5292239:1 gene:AT4G08350 transcript:AT4G08350.1 description:"Putative transcription elongation factor SPT5 homolog 1"	cd09888 NGN_Euk;cd06081 KOW_Spt5_1	-	G3DSA:3.30.70.940	PF03439 Early transcription elongation factor of RNA pol II, NGN section	-	-	-	-	-
Cicha01G0027100	29760.VIT_14s0219g00040.t01	3.1e-205	721.5	Streptophyta	-	-	-	-	-	-	-	-	-	-	-	-	Viridiplantae	388R2@33090,3G77C@35493,COG2802@1,KOG4159@2759	NA|NA|NA	O	UPF0392 protein	sp|B9SLR1|Y231_RICCO Glycosyltransferase family 92 protein RCOM_0530710 OS=Ricinus communis OX=3988 GN=RCOM_0530710 PE=3 SV=1	tr|A0A3S4N2W6|A0A3S4N2W6_9MAGN Glycosyltransferase family 92 protein OS=Cinnamomum micranthum f. kanehirae OX=337451 GN=CKAN_00028500 PE=3 SV=1	gi|296081314|emb|CBI17696.3| unnamed protein product [Vitis vinifera]	AT5G40720.1 pep:known chromosome:TAIR10:5:16297898:16300001:1 gene:AT5G40720 transcript:AT5G40720.1 description:"Domain of unknown function (DUF23)"	cd00761 Glyco_tranf_GTA_type	-	G3DSA:3.90.550.10	PF01697 Glycosyltransferase family 92	SIGNAL_PEPTIDE_N_REGION N-terminal region of a signal peptide.;SIGNAL_PEPTIDE_C_REGION C-terminal region of a signal peptide.;SIGNAL_PEPTIDE Signal peptide region;SIGNAL_PEPTIDE_H_REGION Hydrophobic region of a signal peptide.;NON_CYTOPLASMIC_DOMAIN Region of a membrane-bound protein predicted to be outside the membrane, in the extracellular region.	-	-	SSF53448	-
Cicha01G0027200	29760.VIT_17s0000g09610.t01	2.3e-223	781.6	Streptophyta	-	GO:0005575~cellular_component; GO:0005622~intracellular anatomical structure; GO:0005623~obsolete cell; GO:0005737~cytoplasm; GO:0005783~endoplasmic reticulum; GO:0005789~endoplasmic reticulum membrane; GO:0012505~endomembrane system; GO:0016020~membrane; GO:0031090~organelle membrane; GO:0031984~organelle subcompartment; GO:0042175~nuclear outer membrane-endoplasmic reticulum membrane network; G…	-	K20617~CYP71A:cytochrome P450 family 71 subfamily A	-	-	-	-	ko00000,ko00199	-	-	-	Viridiplantae	37JZ1@33090,3GDBY@35493,COG2124@1,KOG0156@2759	NA|NA|NA	Q	cytochrome P450	sp|O81970|C71A9_SOYBN Cytochrome P450 71A9 OS=Glycine max OX=3847 GN=CYP71A9 PE=2 SV=1	tr|A0A443N0Q7|A0A443N0Q7_9MAGN p450 domain-containing protein OS=Cinnamomum micranthum f. kanehirae OX=337451 GN=CKAN_00029500 PE=4 SV=1	gi|359491185|ref|XP_002276558.2| PREDICTED: cytochrome P450 71A1-like [Vitis vinifera]	AT3G26330.1 pep:known chromosome:TAIR10:3:9646805:9648584:-1 gene:AT3G26330 transcript:AT3G26330.1 description:"Cytochrome P450 71B37"	-	-	G3DSA:1.10.630.10	PF00067 Cytochrome P450	TRANSMEMBRANE Region of a membrane-bound protein predicted to be embedded in the membrane.;CYTOPLASMIC_DOMAIN Region of a membrane-bound protein predicted to be outside the membrane, in the cytoplasm.;NON_CYTOPLASMIC_DOMAIN Region of a membrane-bound protein predicted to be outside the membrane, in the extracellular region.	PR00463 E-class P450 group I signature;PR00385 P450 superfamily signature	-	SSF48264	-
Cicha01G0027300	218851.Aquca_011_00333.1	0	1213.4	Streptophyta	-	-	-	-	-	-	-	-	ko00000,ko00001,ko03032,ko03400	-	-	-	Viridiplantae	37RHN@33090,3GF79@35493,KOG4346@1,KOG4346@2759	NA|NA|NA	T	Telomere length regulation protein TEL2 homolog	-	tr|A0A200RCR1|A0A200RCR1_9MAGN Telomere length regulation protein OS=Macleaya cordata OX=56857 GN=BVC80_1065g52 PE=4 SV=1	gi|743765346|ref|XP_010912892.1| PREDICTED: telomere length regulation protein TEL2 homolog [Elaeis guineensis]	AT3G48470.1 pep:known chromosome:TAIR10:3:17951689:17956812:1 gene:AT3G48470 transcript:AT3G48470.1 description:"embryo defective 2423"	-	-	G3DSA:1.25.10.10	PF10193 Telomere length regulation protein	-	-	-	SSF48371	-
Cicha01G0027400	-	-	-	-	-	-	-	-	-	-	-	-	-	-	-	-	-	-	-	-	-	-	-	-	-	-	-	-	-	TRANSMEMBRANE Region of a membrane-bound protein predicted to be embedded in the membrane.;CYTOPLASMIC_DOMAIN Region of a membrane-bound protein predicted to be outside the membrane, in the cytoplasm.;NON_CYTOPLASMIC_DOMAIN Region of a membrane-bound protein predicted to be outside the membrane, in the extracellular region.	-	-	-	-
Cicha01G0027500	4432.XP_010246626.1	1.8e-139	503.8	Eukaryota	-	-	-	-	-	-	-	-	-	-	-	-	Eukaryota	KOG4658@1,KOG4658@2759	NA|NA|NA	S	ADP binding	sp|P60838|SUMM2_ARATH Disease resistance protein SUMM2 OS=Arabidopsis thaliana OX=3702 GN=SUMM2 PE=1 SV=1	tr|A0A443N3B1|A0A443N3B1_9MAGN Putative disease resistance protein OS=Cinnamomum micranthum f. kanehirae OX=337451 GN=CKAN_00126300 PE=3 SV=1	gi|720095269|ref|XP_010246626.1| PREDICTED: probable disease resistance protein At1g63360 [Nelumbo nucifera]	AT1G12280.1 pep:known chromosome:TAIR10:1:4174875:4177559:-1 gene:AT1G12280 transcript:AT1G12280.1 description:"Probable disease resistance protein At1g12280"	-	Coil	G3DSA:1.10.10.10;G3DSA:1.10.20.10;G3DSA:3.40.50.300;G3DSA:3.80.10.10	PF13855 Leucine rich repeat;PF00931 NB-ARC domain	-	PR00364 Disease resistance protein signature	-	SSF52058;SSF52540	-
Cicha01G0027600	218851.Aquca_011_00333.1	1.3e-307	1062.4	Streptophyta	-	-	-	-	-	-	-	-	ko00000,ko00001,ko03032,ko03400	-	-	-	Viridiplantae	37RHN@33090,3GF79@35493,KOG4346@1,KOG4346@2759	NA|NA|NA	T	Telomere length regulation protein TEL2 homolog	-	tr|A0A200RCR1|A0A200RCR1_9MAGN Telomere length regulation protein OS=Macleaya cordata OX=56857 GN=BVC80_1065g52 PE=4 SV=1	gi|743765346|ref|XP_010912892.1| PREDICTED: telomere length regulation protein TEL2 homolog [Elaeis guineensis]	AT3G48470.1 pep:known chromosome:TAIR10:3:17951689:17956812:1 gene:AT3G48470 transcript:AT3G48470.1 description:"embryo defective 2423"	-	-	G3DSA:1.25.10.10	PF10193 Telomere length regulation protein	-	-	-	-	-
Cicha01G0027700	4432.XP_010246626.1	7.1e-136	491.9	Eukaryota	-	-	-	-	-	-	-	-	-	-	-	-	Eukaryota	KOG4658@1,KOG4658@2759	NA|NA|NA	S	ADP binding	sp|Q8RXS5|DRL40_ARATH Probable disease resistance protein At5g63020 OS=Arabidopsis thaliana OX=3702 GN=At5g63020 PE=2 SV=2	tr|A0A443N3B1|A0A443N3B1_9MAGN Putative disease resistance protein OS=Cinnamomum micranthum f. kanehirae OX=337451 GN=CKAN_00126300 PE=3 SV=1	gi|720095269|ref|XP_010246626.1| PREDICTED: probable disease resistance protein At1g63360 [Nelumbo nucifera]	AT5G63020.1 pep:known chromosome:TAIR10:5:25283063:25286002:-1 gene:AT5G63020 transcript:AT5G63020.1 description:"Probable disease resistance protein At5g63020"	-	Coil	G3DSA:1.10.10.10;G3DSA:1.10.20.10;G3DSA:3.80.10.10	PF13855 Leucine rich repeat;PF00931 NB-ARC domain	-	PR00364 Disease resistance protein signature	-	SSF52058;SSF52540	-
Cicha01G0027800	4432.XP_010246626.1	4.3e-141	509.2	Eukaryota	-	-	-	-	-	-	-	-	-	-	-	-	Eukaryota	KOG4658@1,KOG4658@2759	NA|NA|NA	S	ADP binding	sp|P60838|SUMM2_ARATH Disease resistance protein SUMM2 OS=Arabidopsis thaliana OX=3702 GN=SUMM2 PE=1 SV=1	tr|A0A443N3B1|A0A443N3B1_9MAGN Putative disease resistance protein OS=Cinnamomum micranthum f. kanehirae OX=337451 GN=CKAN_00126300 PE=3 SV=1	gi|720095269|ref|XP_010246626.1| PREDICTED: probable disease resistance protein At1g63360 [Nelumbo nucifera]	AT1G12280.1 pep:known chromosome:TAIR10:1:4174875:4177559:-1 gene:AT1G12280 transcript:AT1G12280.1 description:"Probable disease resistance protein At1g12280"	-	Coil	G3DSA:1.10.10.10;G3DSA:1.10.20.10;G3DSA:3.80.10.10	PF13855 Leucine rich repeat;PF00931 NB-ARC domain	-	PR00364 Disease resistance protein signature	-	SSF52058;SSF52540	-
Cicha01G0028000	29760.VIT_17s0000g10210.t01	2.1e-77	295.8	Streptophyta	-	-	-	-	-	-	-	-	ko00000,ko00001,ko03032,ko03400	-	-	-	Viridiplantae	37RHN@33090,3GF79@35493,KOG4346@1,KOG4346@2759	NA|NA|NA	T	Telomere length regulation protein TEL2 homolog	-	tr|F6GSG3|F6GSG3_VITVI Telomere_reg-2 domain-containing protein OS=Vitis vinifera OX=29760 GN=VIT_17s0000g10210 PE=4 SV=1	gi|743765346|ref|XP_010912892.1| PREDICTED: telomere length regulation protein TEL2 homolog [Elaeis guineensis]	AT3G48470.1 pep:known chromosome:TAIR10:3:17951689:17956812:1 gene:AT3G48470 transcript:AT3G48470.1 description:"embryo defective 2423"	-	-	-	PF10193 Telomere length regulation protein	-	-	-	-	-
Cicha01G0028100	4432.XP_010246626.1	9e-139	501.5	Eukaryota	-	-	-	-	-	-	-	-	-	-	-	-	Eukaryota	KOG4658@1,KOG4658@2759	NA|NA|NA	S	ADP binding	sp|P60838|SUMM2_ARATH Disease resistance protein SUMM2 OS=Arabidopsis thaliana OX=3702 GN=SUMM2 PE=1 SV=1	tr|A0A443N3B1|A0A443N3B1_9MAGN Putative disease resistance protein OS=Cinnamomum micranthum f. kanehirae OX=337451 GN=CKAN_00126300 PE=3 SV=1	gi|720095269|ref|XP_010246626.1| PREDICTED: probable disease resistance protein At1g63360 [Nelumbo nucifera]	AT1G12280.1 pep:known chromosome:TAIR10:1:4174875:4177559:-1 gene:AT1G12280 transcript:AT1G12280.1 description:"Probable disease resistance protein At1g12280"	-	Coil	G3DSA:1.10.10.10;G3DSA:1.10.20.10;G3DSA:3.40.50.300;G3DSA:3.80.10.10	PF13855 Leucine rich repeat;PF00931 NB-ARC domain	-	PR00364 Disease resistance protein signature	-	SSF52058;SSF52540	-
Cicha01G0028200	29730.Gorai.011G140900.1	2.5e-22	111.3	Streptophyta	-	-	-	-	-	-	-	-	-	-	-	-	Viridiplantae	2C1NS@1,2S77K@2759,37X4B@33090,3GKUI@35493	NA|NA|NA	S	LysM domain	-	tr|A0A443PRC0|A0A443PRC0_9MAGN Peptidoglycan-binding Lysin subgroup OS=Cinnamomum micranthum f. kanehirae OX=337451 GN=CKAN_02251800 PE=4 SV=1	gi|147801606|emb|CAN74546.1| hypothetical protein VITISV_011096 [Vitis vinifera]	-	cd00118 LysM	-	G3DSA:3.10.350.10	PF01476 LysM domain	SIGNAL_PEPTIDE_N_REGION N-terminal region of a signal peptide.;SIGNAL_PEPTIDE_C_REGION C-terminal region of a signal peptide.;SIGNAL_PEPTIDE Signal peptide region;NON_CYTOPLASMIC_DOMAIN Region of a membrane-bound protein predicted to be outside the membrane, in the extracellular region.;SIGNAL_PEPTIDE_H_REGION Hydrophobic region of a signal peptide.	-	SM00257	SSF54106	-
Cicha01G0028300	4432.XP_010276636.1	8e-71	273.5	Streptophyta	-	-	-	-	-	-	-	-	-	-	-	-	Viridiplantae	28P6G@1,2QVTC@2759,37TEW@33090,3GBXM@35493	NA|NA|NA	S	Domain of unknown function (DUF4228)	-	tr|A0A443N0Q5|A0A443N0Q5_9MAGN Uncharacterized protein OS=Cinnamomum micranthum f. kanehirae OX=337451 GN=CKAN_00030100 PE=4 SV=1	gi|720066808|ref|XP_010276636.1| PREDICTED: uncharacterized protein LOC104611321 [Nelumbo nucifera]	AT5G12340.1 pep:known chromosome:TAIR10:5:3992948:3993610:-1 gene:AT5G12340 transcript:AT5G12340.1 description:"unknown protein\x3b BEST Arabidopsis thaliana protein match is\x3a unknown protein (TAIR\x3aAT1G28190.1)\x3b Has 30201 Blast hits to 17322 proteins in 780 species\x3a Archae - 12\x3b Bacteria - 1396\x3b Metazoa - 17338\x3b Fungi - 3422\x3b Plants - 5037\x3b Viruses - 0\x3b Other Eu /...…	-	-	-	PF14009 Domain of unknown function (DUF4228)	-	-	-	-	-
Cicha01G0028400	13333.ERN07142	3.9e-106	391.7	Streptophyta	-	-	3.2.1.67	K01213~E3.2.1.67:galacturan 1,4-alpha-galacturonidase	ko00040~Pentose and glucuronate interconversions; ko01100~Metabolic pathways	M00081	R01982,R07413	RC00049	ko00000,ko00001,ko00002,ko01000	-	-	-	Viridiplantae	2QSBG@2759,37P0F@33090,3G8UM@35493,COG5434@1	NA|NA|NA	G	Exopolygalacturonase-like	sp|Q6H9K0|PGLR2_PLAAC Exopolygalacturonase (Fragment) OS=Platanus acerifolia OX=140101 GN=plaa2 PE=1 SV=1	tr|A0A3S4N2Y1|A0A3S4N2Y1_9MAGN Glycoside hydrolase OS=Cinnamomum micranthum f. kanehirae OX=337451 GN=CKAN_00030300 PE=3 SV=1	gi|586703390|ref|XP_006845467.1| PREDICTED: exopolygalacturonase [Amborella trichopoda]	AT5G48140.1 pep:known chromosome:TAIR10:5:19518770:19520528:-1 gene:AT5G48140 transcript:AT5G48140.1 description:"Pectin lyase-like superfamily protein"	-	-	G3DSA:2.160.20.10	PF00295 Glycosyl hydrolases family 28	SIGNAL_PEPTIDE_N_REGION N-terminal region of a signal peptide.;SIGNAL_PEPTIDE_C_REGION C-terminal region of a signal peptide.;SIGNAL_PEPTIDE Signal peptide region;SIGNAL_PEPTIDE_H_REGION Hydrophobic region of a signal peptide.;NON_CYTOPLASMIC_DOMAIN Region of a membrane-bound protein predicted to be outside the membrane, in the extracellular region.	-	SM00710	SSF51126	-
Cicha01G0028500	4432.XP_010248805.1	1e-07	63.9	Streptophyta	-	-	-	-	-	-	-	-	-	-	-	-	Viridiplantae	2C3B6@1,2RZJY@2759,37UEV@33090,3GJ2K@35493	NA|NA|NA	-	-	-	tr|A0A3S3M8Y3|A0A3S3M8Y3_9MAGN B3 DNA binding domain-containing protein OS=Cinnamomum micranthum f. kanehirae OX=337451 GN=CKAN_00030400 PE=4 SV=1	gi|719977289|ref|XP_010248805.1| PREDICTED: uncharacterized protein LOC104591601 [Nelumbo nucifera]	-	-	-	-	-	-	-	-	-	-
Cicha01G0028600	4432.XP_010248805.1	1.1e-39	170.2	Streptophyta	-	-	-	-	-	-	-	-	-	-	-	-	Viridiplantae	2C3B6@1,2RZJY@2759,37UEV@33090,3GJ2K@35493	NA|NA|NA	-	-	-	tr|A0A3S3M8Y3|A0A3S3M8Y3_9MAGN B3 DNA binding domain-containing protein OS=Cinnamomum micranthum f. kanehirae OX=337451 GN=CKAN_00030400 PE=4 SV=1	gi|719977289|ref|XP_010248805.1| PREDICTED: uncharacterized protein LOC104591601 [Nelumbo nucifera]	-	-	-	-	-	-	-	-	-	-
Cicha01G0028700	2711.XP_006476954.1	9.8e-96	356.3	Streptophyta	-	GO:0000166~nucleotide binding; GO:0003674~molecular_function; GO:0003824~catalytic activity; GO:0004633~phosphopantothenoylcysteine decarboxylase activity; GO:0005488~binding; GO:0005575~cellular_component; GO:0005622~intracellular anatomical structure; GO:0005623~obsolete cell; GO:0005737~cytoplasm; GO:0005829~cytosol; GO:0006139~nucleobase-containing compound metabolic process; GO:0006163~purin…	4.1.1.36	K01598~PPCDC,coaC:phosphopantothenoylcysteine decarboxylase	ko00770~Pantothenate and CoA biosynthesis; ko01100~Metabolic pathways	M00120	R03269	RC00822	ko00000,ko00001,ko00002,ko01000	-	-	-	Viridiplantae	37M5J@33090,3GC76@35493,COG0452@1,KOG0672@2759	NA|NA|NA	DP	phosphopantothenoylcysteine	sp|Q9SWE5|HAL3A_ARATH Phosphopantothenoylcysteine decarboxylase OS=Arabidopsis thaliana OX=3702 GN=HAL3A PE=1 SV=1	tr|A0A3S3M2J3|A0A3S3M2J3_9MAGN Phosphopantothenoylcysteine decarboxylase OS=Cinnamomum micranthum f. kanehirae OX=337451 GN=CKAN_00030500 PE=4 SV=1	gi|567895062|ref|XP_006440019.1| hypothetical protein CICLE_v10022229mg [Citrus clementina]	AT3G18030.1 pep:known chromosome:TAIR10:3:6167640:6168948:-1 gene:AT3G18030 transcript:AT3G18030.1 description:"Phosphopantothenoylcysteine decarboxylase"	-	-	G3DSA:3.40.50.1950	PF02441 Flavoprotein	-	-	-	SSF52507	-
Cicha01G0028800	4432.XP_010248787.1	2.6e-278	966.1	Streptophyta	-	-	-	K20478~GOLGB1:golgin subfamily B member 1	-	-	-	-	ko00000,ko04131	-	-	-	Viridiplantae	28J27@1,2QQ9C@2759,37MU4@33090,3GG7P@35493	NA|NA|NA	-	-	-	tr|A0A443N0P3|A0A443N0P3_9MAGN Myosin-11 OS=Cinnamomum micranthum f. kanehirae OX=337451 GN=CKAN_00030600 PE=4 SV=1	gi|731375773|ref|XP_010654982.1| PREDICTED: myosin-11 [Vitis vinifera]	AT1G24460.1 pep:known chromosome:TAIR10:1:8666072:8672651:1 gene:AT1G24460 transcript:AT1G24460.1 description:"unknown protein\x3b FUNCTIONS IN\x3a molecular_function unknown\x3b INVOLVED IN\x3a biological_process unknown\x3b LOCATED IN\x3a cellular_component unknown\x3b EXPRESSED IN\x3a 23 plant structures\x3b EXPRESSED DURING\x3a 14 growth stages\x3b BEST Arabidopsis thaliana protein matc /.../…	-	Coil	G3DSA:1.10.287.620;G3DSA:1.20.5.50;G3DSA:1.20.1170.10;G3DSA:1.20.120.330;G3DSA:1.20.5.340	-	TRANSMEMBRANE Region of a membrane-bound protein predicted to be embedded in the membrane.;CYTOPLASMIC_DOMAIN Region of a membrane-bound protein predicted to be outside the membrane, in the cytoplasm.;NON_CYTOPLASMIC_DOMAIN Region of a membrane-bound protein predicted to be outside the membrane, in the extracellular region.	-	-	SSF57997	-
Cicha01G0028900	218851.Aquca_024_00017.1	5.1e-165	588.2	Streptophyta	-	-	-	-	-	-	-	-	-	-	-	-	Viridiplantae	28M96@1,2QTSF@2759,37KUB@33090,3GEHV@35493	NA|NA|NA	-	-	-	tr|A0A3S3PRI5|A0A3S3PRI5_9MAGN Uncharacterized protein OS=Cinnamomum micranthum f. kanehirae OX=337451 GN=CKAN_00030700 PE=4 SV=1	gi|672146949|ref|XP_008797081.1| PREDICTED: uncharacterized protein LOC103712357 isoform X1 [Phoenix dactylifera]	AT5G07380.1 pep:known chromosome:TAIR10:5:2332476:2336063:1 gene:AT5G07380 transcript:AT5G07380.1 description:"unknown protein\x3b Has 84 Blast hits to 81 proteins in 31 species\x3a Archae - 0\x3b Bacteria - 0\x3b Metazoa - 42\x3b Fungi - 0\x3b Plants - 41\x3b Viruses - 0\x3b Other Eukaryotes - 1 (source\x3a NCBI BLink)."	-	-	-	-	SIGNAL_PEPTIDE_N_REGION N-terminal region of a signal peptide.;SIGNAL_PEPTIDE_C_REGION C-terminal region of a signal peptide.;SIGNAL_PEPTIDE Signal peptide region;NON_CYTOPLASMIC_DOMAIN Region of a membrane-bound protein predicted to be outside the membrane, in the extracellular region.;SIGNAL_PEPTIDE_H_REGION Hydrophobic region of a signal peptide.	-	-	-	-
Cicha01G0029000	4432.XP_010244136.1	0	1661.4	Streptophyta	-	GO:0000149~SNARE binding; GO:0000323~lytic vacuole; GO:0000325~plant-type vacuole; GO:0003674~molecular_function; GO:0005488~binding; GO:0005515~protein binding; GO:0005575~cellular_component; GO:0005622~intracellular anatomical structure; GO:0005623~obsolete cell; GO:0005737~cytoplasm; GO:0005764~lysosome; GO:0005768~endosome; GO:0005769~early endosome; GO:0005770~late endosome; GO:0005773~vacuo…	-	-	-	-	-	-	ko00000,ko00001,ko04131	-	-	-	Viridiplantae	37N2R@33090,3GFQ6@35493,KOG2114@1,KOG2114@2759	NA|NA|NA	U	Vacuolar protein-sorting-associated protein 11 homolog	sp|Q9SJ40|VPS11_ARATH Vacuolar protein-sorting-associated protein 11 homolog OS=Arabidopsis thaliana OX=3702 GN=VPS11 PE=1 SV=1	tr|A0A3S3N3M9|A0A3S3N3M9_9MAGN Vacuolar protein sorting-associated protein 11 homolog OS=Cinnamomum micranthum f. kanehirae OX=337451 GN=CKAN_00030800 PE=3 SV=1	gi|720087386|ref|XP_010244136.1| PREDICTED: vacuolar protein-sorting-associated protein 11 homolog isoform X1 [Nelumbo nucifera]	AT2G05170.1 pep:known chromosome:TAIR10:2:1869877:1873812:1 gene:AT2G05170 transcript:AT2G05170.1 description:"Vacuolar protein-sorting-associated protein 11 homolog"	cd16688 RING-H2_Vps11	Coil	G3DSA:1.25.40.10;G3DSA:2.130.10.10;G3DSA:3.30.40.10	PF00637 Region in Clathrin and VPS;PF12451 Vacuolar protein sorting protein 11 C terminal;PF17122 Zinc-finger	-	-	-	SSF50978;SSF48371	-
Cicha01G0029100	29760.VIT_01s0010g02170.t01	9.6e-83	313.9	Streptophyta	-	-	-	K07052~K07052:uncharacterized protein	-	-	-	-	ko00000	-	-	-	Viridiplantae	2QTQU@2759,37QP4@33090,3GF5D@35493,COG1266@1	NA|NA|NA	S	CAAX amino terminal protease family protein	-	tr|A0A2R6REC9|A0A2R6REC9_ACTCC CAAX amino terminal protease protein OS=Actinidia chinensis var. chinensis OX=1590841 GN=CEY00_Acc08221 PE=4 SV=1	gi|225425936|ref|XP_002273043.1| PREDICTED: uncharacterized protein LOC100252714 isoform X1 [Vitis vinifera]	AT3G26085.1 pep:known chromosome:TAIR10:3:9530769:9532613:1 gene:AT3G26085 transcript:AT3G26085.1 description:"CAAX amino terminal protease family protein"	-	-	-	PF02517 CAAX protease self-immunity	TRANSMEMBRANE Region of a membrane-bound protein predicted to be embedded in the membrane.;CYTOPLASMIC_DOMAIN Region of a membrane-bound protein predicted to be outside the membrane, in the cytoplasm.;NON_CYTOPLASMIC_DOMAIN Region of a membrane-bound protein predicted to be outside the membrane, in the extracellular region.	-	-	-	-
Cicha01G0029200	57918.XP_004293170.1	1.4e-30	139.4	Streptophyta	-	GO:0001101~response to acid chemical; GO:0003674~molecular_function; GO:0003700~DNA-binding transcription factor activity; GO:0006355~regulation of transcription, DNA-templated; GO:0006950~response to stress; GO:0008150~biological_process; GO:0009414~response to water deprivation; GO:0009415~response to water; GO:0009628~response to abiotic stimulus; GO:0009889~regulation of biosynthetic process;…	-	-	-	-	-	-	-	-	-	-	Viridiplantae	2AQYJ@1,2RZK3@2759,37UVD@33090,3GJ2M@35493	NA|NA|NA	K	NAC domain-containing protein	sp|K4BNG7|NAP2_SOLLC NAC domain-containing protein 2 OS=Solanum lycopersicum OX=4081 GN=NAP2 PE=2 SV=1	tr|A0A3S3Q0H6|A0A3S3Q0H6_9MAGN NAC domain-containing protein 19-like protein OS=Cinnamomum micranthum f. kanehirae OX=337451 GN=CKAN_00478400 PE=4 SV=1	gi|495025974|gb|AGL39713.1| NAC transcription factor 057 [Jatropha curcas]	AT5G04410.1 pep:known chromosome:TAIR10:5:1243758:1246684:1 gene:AT5G04410 transcript:AT5G04410.1 description:"NAC domain-containing protein 78"	-	-	-	PF02365 No apical meristem (NAM) protein	-	-	-	SSF101941	-
Cicha01G0029300	4641.GSMUA_Achr2P03150_001	2.9e-138	498	Liliopsida	-	-	-	K17268~COPE:coatomer subunit epsilon	-	-	-	-	ko00000,ko04131,ko04147	-	-	-	Viridiplantae	37QUK@33090,3G7EQ@35493,3KVT0@4447,KOG3081@1,KOG3081@2759	NA|NA|NA	U	The coatomer is a cytosolic protein complex that binds to dilysine motifs and reversibly associates with Golgi non- clathrin-coated vesicles, which further mediate biosynthetic protein transport from the ER, via the Golgi up to the trans Golgi network. The coatomer complex is required for budding from Golgi membranes, and is essential for the retrograde Golgi-to-ER transport of dilysine-tagged pr…	sp|Q9SA78|COPE1_ARATH Coatomer subunit epsilon-1 OS=Arabidopsis thaliana OX=3702 GN=At1g30630 PE=2 SV=1	tr|A0A3S3LV06|A0A3S3LV06_9MAGN Coatomer subunit epsilon OS=Cinnamomum micranthum f. kanehirae OX=337451 GN=CKAN_00031200 PE=3 SV=1	gi|695002944|ref|XP_009382885.1| PREDICTED: coatomer subunit epsilon-1 [Musa acuminata subsp. malaccensis]	AT1G30630.1 pep:known chromosome:TAIR10:1:10858298:10860261:-1 gene:AT1G30630 transcript:AT1G30630.1 description:"Coatomer subunit epsilon-1"	-	-	G3DSA:1.25.40.10	PF04733 Coatomer epsilon subunit	-	-	-	SSF48452	-
Cicha01G0029400	4432.XP_010274081.1	1.5e-235	822.4	Streptophyta	-	GO:0003674~molecular_function; GO:0003676~nucleic acid binding; GO:0003723~RNA binding; GO:0003824~catalytic activity; GO:0004518~nuclease activity; GO:0004519~endonuclease activity; GO:0005488~binding; GO:0005575~cellular_component; GO:0005622~intracellular anatomical structure; GO:0005623~obsolete cell; GO:0006139~nucleobase-containing compound metabolic process; GO:0006725~cellular aromatic co…	-	-	-	-	-	-	-	-	-	-	Viridiplantae	37R5X@33090,3GCS2@35493,KOG4197@1,KOG4197@2759	NA|NA|NA	S	Pentatricopeptide repeat-containing protein	sp|Q9MAT2|PPR10_ARATH Pentatricopeptide repeat-containing protein At1g04840 OS=Arabidopsis thaliana OX=3702 GN=PCMP-H64 PE=2 SV=1	tr|A0A3S3MNT4|A0A3S3MNT4_9MAGN Pentatricopeptide repeat-containing protein OS=Cinnamomum micranthum f. kanehirae OX=337451 GN=CKAN_00031300 PE=4 SV=1	gi|720057802|ref|XP_010274081.1| PREDICTED: pentatricopeptide repeat-containing protein At1g04840 [Nelumbo nucifera]	AT1G04840.1 pep:known chromosome:TAIR10:1:1362867:1364962:-1 gene:AT1G04840 transcript:AT1G04840.1 description:"Pentatricopeptide repeat-containing protein At1g04840"	-	-	G3DSA:1.25.40.10;G3DSA:3.30.2320.10	PF01535 PPR repeat;PF14432 DYW family of nucleic acid deaminases;PF13041 PPR repeat family;PF12854 PPR repeat	-	-	-	SSF48452	TIGR00756 PPR: pentatricopeptide repeat domain
Cicha01G0029500	4432.XP_010248768.1	2.1e-131	475.7	Streptophyta	-	GO:0005575~cellular_component; GO:0005622~intracellular anatomical structure; GO:0005623~obsolete cell; GO:0005737~cytoplasm; GO:0009507~chloroplast; GO:0009526~plastid envelope; GO:0009532~plastid stroma; GO:0009536~plastid; GO:0009570~chloroplast stroma; GO:0009941~chloroplast envelope; GO:0031967~organelle envelope; GO:0031975~envelope; GO:0043226~organelle; GO:0043227~membrane-bounded organel…	-	-	-	-	-	-	-	-	-	-	Viridiplantae	37KNJ@33090,3G8EX@35493,COG0637@1,KOG2914@2759	NA|NA|NA	S	Haloacid dehalogenase-like hydrolase domain-containing protein At3g48420	sp|Q94K71|CBBY_ARATH CBBY-like protein OS=Arabidopsis thaliana OX=3702 GN=CBBY PE=1 SV=1	tr|A0A3S3PST2|A0A3S3PST2_9MAGN Haloacid dehalogenase-like hydrolase domain-containing protein isoform X1 OS=Cinnamomum micranthum f. kanehirae OX=337451 GN=CKAN_00031400 PE=4 SV=1	gi|719977171|ref|XP_010248768.1| PREDICTED: haloacid dehalogenase-like hydrolase domain-containing protein At3g48420 [Nelumbo nucifera]	AT3G48420.1 pep:known chromosome:TAIR10:3:17929647:17931701:1 gene:AT3G48420 transcript:AT3G48420.1 description:"Haloacid dehalogenase-like hydrolase domain-containing protein At3g48420"	cd07528 HAD_CbbY-like	-	G3DSA:3.40.50.1000	PF13419 Haloacid dehalogenase-like hydrolase	-	-	-	SSF56784	TIGR01509 HAD-SF-IA-v3: HAD hydrolase, family IA, variant 3
Cicha01G0029600	4432.XP_010249435.1	3.1e-39	168.3	Streptophyta	-	GO:0005575~cellular_component; GO:0005623~obsolete cell; GO:0005886~plasma membrane; GO:0005911~cell-cell junction; GO:0009506~plasmodesma; GO:0016020~membrane; GO:0030054~cell junction; GO:0031224~intrinsic component of membrane; GO:0031225~anchored component of membrane; GO:0031226~intrinsic component of plasma membrane; GO:0044425~obsolete membrane part; GO:0044459~obsolete plasma membrane par…	-	-	-	-	-	-	-	-	-	-	Viridiplantae	2BCY1@1,2S114@2759,37UN5@33090,3GIYB@35493	NA|NA|NA	S	early nodulin-like protein	sp|Q9SK27|ENL1_ARATH Early nodulin-like protein 1 OS=Arabidopsis thaliana OX=3702 GN=At2g25060 PE=2 SV=2	tr|A0A5J5BI02|A0A5J5BI02_9ASTE Phytocyanin domain-containing protein OS=Nyssa sinensis OX=561372 GN=F0562_023550 PE=4 SV=1	gi|719979325|ref|XP_010249435.1| PREDICTED: mavicyanin-like [Nelumbo nucifera]	AT1G48940.1 pep:known chromosome:TAIR10:1:18105808:18106422:-1 gene:AT1G48940 transcript:AT1G48940.1 description:"early nodulin-like protein 6"	cd11019 OsENODL1_like	-	G3DSA:2.60.40.420	PF02298 Plastocyanin-like domain	SIGNAL_PEPTIDE_N_REGION N-terminal region of a signal peptide.;TRANSMEMBRANE Region of a membrane-bound protein predicted to be embedded in the membrane.;SIGNAL_PEPTIDE_H_REGION Hydrophobic region of a signal peptide.;SIGNAL_PEPTIDE_C_REGION C-terminal region of a signal peptide.;SIGNAL_PEPTIDE Signal peptide region;NON_CYTOPLASMIC_DOMAIN Region of a membrane-bound protein predicted to be outside…	-	-	SSF49503	-
Cicha01G0029700	4432.XP_010267110.1	0	2257.6	Streptophyta	-	GO:0000003~reproduction; GO:0000011~vacuole inheritance; GO:0000151~ubiquitin ligase complex; GO:0003674~molecular_function; GO:0003824~catalytic activity; GO:0004672~protein kinase activity; GO:0004674~protein serine/threonine kinase activity; GO:0005488~binding; GO:0005515~protein binding; GO:0005575~cellular_component; GO:0005622~intracellular anatomical structure; GO:0005623~obsolete cell; GO…	2.7.11.1	K08333~PIK3R4,VPS15:phosphoinositide-3-kinase, regulatory subunit 4	ko04136~Autophagy - other	-	-	-	ko00000,ko00001,ko01000,ko01001,ko04131	-	-	-	Viridiplantae	37QG3@33090,3GA56@35493,KOG1240@1,KOG1240@2759	NA|NA|NA	T	Phosphoinositide 3-kinase regulatory subunit	sp|Q9M0E5|VPS15_ARATH Serine/threonine-protein kinase VPS15 OS=Arabidopsis thaliana OX=3702 GN=VPS15 PE=1 SV=1	tr|A0A3S4N300|A0A3S4N300_9MAGN Putative serine/threonine-protein kinase vps15 isoform X1 OS=Cinnamomum micranthum f. kanehirae OX=337451 GN=CKAN_00031600 PE=4 SV=1	gi|720035663|ref|XP_010267110.1| PREDICTED: probable serine/threonine-protein kinase vps15 isoform X1 [Nelumbo nucifera]	AT4G29380.1 pep:known chromosome:TAIR10:4:14458822:14464859:1 gene:AT4G29380 transcript:AT4G29380.1 description:"protein kinase family protein / WD-40 repeat family protein"	cd13980 STKc_Vps15	-	G3DSA:1.25.10.10;G3DSA:3.30.200.20;G3DSA:1.10.510.10;G3DSA:2.130.10.10	PF00400 WD domain, G-beta repeat;PF02985 HEAT repeat;PF00069 Protein kinase domain	-	-	SM00320;SM00220	SSF50978;SSF56112;SSF48371	-
Cicha01G0029800	4432.XP_010246626.1	1e-142	514.6	Eukaryota	-	-	-	-	-	-	-	-	-	-	-	-	Eukaryota	KOG4658@1,KOG4658@2759	NA|NA|NA	S	ADP binding	sp|P60838|SUMM2_ARATH Disease resistance protein SUMM2 OS=Arabidopsis thaliana OX=3702 GN=SUMM2 PE=1 SV=1	tr|A0A443N3B1|A0A443N3B1_9MAGN Putative disease resistance protein OS=Cinnamomum micranthum f. kanehirae OX=337451 GN=CKAN_00126300 PE=3 SV=1	gi|720095269|ref|XP_010246626.1| PREDICTED: probable disease resistance protein At1g63360 [Nelumbo nucifera]	AT1G12280.1 pep:known chromosome:TAIR10:1:4174875:4177559:-1 gene:AT1G12280 transcript:AT1G12280.1 description:"Probable disease resistance protein At1g12280"	-	Coil	G3DSA:1.10.10.10;G3DSA:1.10.20.10;G3DSA:3.80.10.10	PF13855 Leucine rich repeat;PF00931 NB-ARC domain	-	PR00364 Disease resistance protein signature	-	SSF52058;SSF52540	-
Cicha01G0029900	-	-	-	-	-	-	-	-	-	-	-	-	-	-	-	-	-	-	-	-	-	-	-	-	-	-	-	-	-	TRANSMEMBRANE Region of a membrane-bound protein predicted to be embedded in the membrane.;CYTOPLASMIC_DOMAIN Region of a membrane-bound protein predicted to be outside the membrane, in the cytoplasm.;NON_CYTOPLASMIC_DOMAIN Region of a membrane-bound protein predicted to be outside the membrane, in the extracellular region.	-	-	-	-
Cicha01G0030000	4432.XP_010251101.1	2.6e-274	951	Streptophyta	-	GO:0000463~maturation of LSU-rRNA from tricistronic rRNA transcript (SSU-rRNA, 5.8S rRNA, LSU-rRNA); GO:0000470~maturation of LSU-rRNA; GO:0003674~molecular_function; GO:0003676~nucleic acid binding; GO:0003723~RNA binding; GO:0005488~binding; GO:0005575~cellular_component; GO:0005622~intracellular anatomical structure; GO:0005623~obsolete cell; GO:0005634~nucleus; GO:0005730~nucleolus; GO:000613…	-	K14843~PES1,NOP7:pescadillo	-	-	-	-	ko00000,ko03009	-	-	-	Viridiplantae	37RNT@33090,3G9IT@35493,COG5163@1,KOG2481@2759	NA|NA|NA	A	Required for maturation of ribosomal RNAs and formation of the large ribosomal subunit	sp|Q851S7|PESC_ORYSJ Pescadillo homolog OS=Oryza sativa subsp. japonica OX=39947 GN=PES PE=2 SV=1	tr|A0A3S3M8Z5|A0A3S3M8Z5_9MAGN Pescadillo homolog OS=Cinnamomum micranthum f. kanehirae OX=337451 GN=CKAN_00031700 PE=3 SV=1	gi|719984530|ref|XP_010251101.1| PREDICTED: pescadillo homolog [Nelumbo nucifera]	AT5G14520.1 pep:known chromosome:TAIR10:5:4680696:4684404:-1 gene:AT5G14520 transcript:AT5G14520.1 description:"pescadillo-related"	cd00027 BRCT	-	G3DSA:3.40.50.10190	PF06732 Pescadillo N-terminus;PF16589 BRCT domain, a BRCA1 C-terminus domain	-	-	SM00292	SSF52113	-
Cicha01G0030100	3983.cassava4.1_012002m	2.2e-155	555.1	fabids	-	GO:0000003~reproduction; GO:0000038~very long-chain fatty acid metabolic process; GO:0003006~developmental process involved in reproduction; GO:0003674~molecular_function; GO:0003824~catalytic activity; GO:0005575~cellular_component; GO:0005622~intracellular anatomical structure; GO:0005623~obsolete cell; GO:0005737~cytoplasm; GO:0005783~endoplasmic reticulum; GO:0006082~organic acid metabolic pr…	1.1.1.330,1.1.1.62	K10251~HSD17B12,KAR,IFA38:17beta-estradiol 17-dehydrogenase / very-long-chain 3-oxoacyl-CoA reductase	ko00062~Fatty acid elongation; ko01040~Biosynthesis of unsaturated fatty acids; ko01100~Metabolic pathways; ko01110~Biosynthesis of secondary metabolites; ko01212~Fatty acid metabolism	M00415	R02352,R02353,R04681,R04682,R07759,R08945,R08980,R10826	RC00029,RC00103,RC00127,RC00261	ko00000,ko00001,ko00002,ko01000,ko01004	-	-	-	Viridiplantae	2QRPU@2759,37MXU@33090,3GH2Z@35493,4JIP2@91835,COG0300@1	NA|NA|NA	Q	Belongs to the short-chain dehydrogenases reductases (SDR) family	sp|Q8L9C4|KCR1_ARATH Very-long-chain 3-oxoacyl-CoA reductase 1 OS=Arabidopsis thaliana OX=3702 GN=KCR1 PE=1 SV=1	tr|A0A3S3M2K5|A0A3S3M2K5_9MAGN Very-long-chain 3-oxoacyl-CoA reductase 1-like protein OS=Cinnamomum micranthum f. kanehirae OX=337451 GN=CKAN_00031800 PE=3 SV=1	gi|719977167|ref|XP_010248767.1| PREDICTED: very-long-chain 3-oxoacyl-CoA reductase 1-like [Nelumbo nucifera]	AT1G67730.1 pep:known chromosome:TAIR10:1:25391460:25393610:1 gene:AT1G67730 transcript:AT1G67730.1 description:"Very-long-chain 3-oxoacyl-CoA reductase 1"	cd05356 17beta-HSD1_like_SDR_c	-	G3DSA:3.40.50.720	PF00106 short chain dehydrogenase	TRANSMEMBRANE Region of a membrane-bound protein predicted to be embedded in the membrane.;CYTOPLASMIC_DOMAIN Region of a membrane-bound protein predicted to be outside the membrane, in the cytoplasm.;NON_CYTOPLASMIC_DOMAIN Region of a membrane-bound protein predicted to be outside the membrane, in the extracellular region.	PR00080 Short-chain dehydrogenase/reductase (SDR) superfamily signature;PR00081 Glucose/ribitol dehydrogenase family signature	-	SSF51735	-
Cicha01G0030200	42345.XP_008796032.1	1.4e-208	732.6	Liliopsida	-	GO:0005575~cellular_component; GO:0005623~obsolete cell; GO:0005886~plasma membrane; GO:0016020~membrane; GO:0044464~obsolete cell part; GO:0071944~cell periphery	-	-	-	-	-	-	-	-	-	-	Viridiplantae	28JSV@1,2QTQM@2759,37P3U@33090,3GDF0@35493,3KVWQ@4447	NA|NA|NA	S	membrane protein At3g27390-like	sp|Q8GUM4|Y3739_ARATH Uncharacterized membrane protein At3g27390 OS=Arabidopsis thaliana OX=3702 GN=At3g27390 PE=1 SV=2	tr|A0A3S3PRJ5|A0A3S3PRJ5_9MAGN Uncharacterized protein OS=Cinnamomum micranthum f. kanehirae OX=337451 GN=CKAN_00031900 PE=4 SV=1	gi|743814282|ref|XP_010929987.1| PREDICTED: uncharacterized membrane protein At3g27390-like [Elaeis guineensis]	AT5G40640.1 pep:known chromosome:TAIR10:5:16277042:16280424:1 gene:AT5G40640 transcript:AT5G40640.1 description:"unknown protein\x3b LOCATED IN\x3a plasma membrane\x3b EXPRESSED IN\x3a 19 plant structures\x3b EXPRESSED DURING\x3a 7 growth stages\x3b BEST Arabidopsis thaliana protein match is\x3a unknown protein (TAIR\x3aAT3G27390.1)\x3b Has 104 Blast hits to 102 proteins in 14 species\x3a Arc /..…	-	-	G3DSA:1.10.565.10	-	TRANSMEMBRANE Region of a membrane-bound protein predicted to be embedded in the membrane.;CYTOPLASMIC_DOMAIN Region of a membrane-bound protein predicted to be outside the membrane, in the cytoplasm.;NON_CYTOPLASMIC_DOMAIN Region of a membrane-bound protein predicted to be outside the membrane, in the extracellular region.	-	-	-	-
Cicha01G0030300	29760.VIT_14s0219g00200.t01	1.9e-112	413.3	Streptophyta	-	GO:0003674~molecular_function; GO:0003676~nucleic acid binding; GO:0003723~RNA binding; GO:0003824~catalytic activity; GO:0004518~nuclease activity; GO:0004519~endonuclease activity; GO:0005488~binding; GO:0005575~cellular_component; GO:0005622~intracellular anatomical structure; GO:0005623~obsolete cell; GO:0006139~nucleobase-containing compound metabolic process; GO:0006725~cellular aromatic co…	-	-	-	-	-	-	-	-	-	-	Viridiplantae	37MEH@33090,3GDY7@35493,KOG4197@1,KOG4197@2759	NA|NA|NA	S	Pentatricopeptide repeat-containing protein	sp|Q9SNB7|PP264_ARATH Protein LOW PHOTOSYNTHETIC EFFICIENCY 1, chloroplastic OS=Arabidopsis thaliana OX=3702 GN=LPE1 PE=1 SV=1	tr|A0A3S3N3P0|A0A3S3N3P0_9MAGN Pentatricopeptide repeat-containing-like protein OS=Cinnamomum micranthum f. kanehirae OX=337451 GN=CKAN_00032000 PE=4 SV=1	gi|225452238|ref|XP_002268821.1| PREDICTED: pentatricopeptide repeat-containing protein At3g46610 [Vitis vinifera]	AT3G46610.1 pep:known chromosome:TAIR10:3:17160005:17162475:-1 gene:AT3G46610 transcript:AT3G46610.1 description:"Pentatricopeptide repeat-containing protein At3g46610"	-	-	G3DSA:1.25.40.10;G3DSA:3.30.2320.10	PF01535 PPR repeat;PF13041 PPR repeat family;PF17177 Pentacotripeptide-repeat region of PRORP	-	-	-	-	TIGR00756 PPR: pentatricopeptide repeat domain
Cicha01G0030400	3641.EOY00760	3.6e-86	324.7	Streptophyta	-	-	-	-	-	-	-	-	-	-	-	-	Viridiplantae	28JKM@1,2QRZW@2759,37J96@33090,3G9GM@35493	NA|NA|NA	S	S-adenosyl-L-methionine-dependent methyltransferases superfamily protein	-	tr|A0A3S3ME52|A0A3S3ME52_9MAGN Methyltransferase type 11 OS=Cinnamomum micranthum f. kanehirae OX=337451 GN=CKAN_00032100 PE=4 SV=1	gi|297845654|ref|XP_002890708.1| F21J9.14 [Arabidopsis lyrata subsp. lyrata]	AT1G24480.1 pep:known chromosome:TAIR10:1:8676360:8677159:-1 gene:AT1G24480 transcript:AT1G24480.1 description:"S-adenosyl-L-methionine-dependent methyltransferases superfamily protein"	-	-	G3DSA:3.40.50.150	PF08241 Methyltransferase domain	SIGNAL_PEPTIDE_N_REGION N-terminal region of a signal peptide.;SIGNAL_PEPTIDE_C_REGION C-terminal region of a signal peptide.;SIGNAL_PEPTIDE Signal peptide region;SIGNAL_PEPTIDE_H_REGION Hydrophobic region of a signal peptide.;NON_CYTOPLASMIC_DOMAIN Region of a membrane-bound protein predicted to be outside the membrane, in the extracellular region.	-	-	SSF53335	-
Cicha01G0030500	-	-	-	-	-	-	-	-	-	-	-	-	-	-	-	-	-	-	-	-	-	-	-	-	-	-	-	-	-	-	-	-	-	-
Cicha01G0030600	4432.XP_010262447.1	8.9e-29	132.9	Streptophyta	-	-	-	K17769~TOM22:mitochondrial import receptor subunit TOM22	-	-	-	-	ko00000,ko02000,ko03029	3.A.8.1	-	-	Viridiplantae	37X5B@33090,3GK4R@35493,KOG4111@1,KOG4111@2759	NA|NA|NA	U	Mitochondrial import receptor subunit	sp|Q9FNC9|TOM92_ARATH Mitochondrial import receptor subunit TOM9-2 OS=Arabidopsis thaliana OX=3702 GN=TOM9-2 PE=1 SV=3	tr|A0A3S3NNL4|A0A3S3NNL4_9MAGN Mitochondrial import receptor subunit TOM9-2-like protein OS=Cinnamomum micranthum f. kanehirae OX=337451 GN=CKAN_00032200 PE=4 SV=1	gi|720020578|ref|XP_010262447.1| PREDICTED: mitochondrial import receptor subunit TOM9-2-like [Nelumbo nucifera]	AT5G43970.1 pep:known chromosome:TAIR10:5:17692807:17693403:1 gene:AT5G43970 transcript:AT5G43970.1 description:"Mitochondrial import receptor subunit TOM9-2"	-	-	-	PF04281 Mitochondrial import receptor subunit Tom22	TRANSMEMBRANE Region of a membrane-bound protein predicted to be embedded in the membrane.;CYTOPLASMIC_DOMAIN Region of a membrane-bound protein predicted to be outside the membrane, in the cytoplasm.;NON_CYTOPLASMIC_DOMAIN Region of a membrane-bound protein predicted to be outside the membrane, in the extracellular region.	-	-	-	-
Cicha01G0030700	29760.VIT_01s0137g00220.t01	6.6e-147	527.7	Streptophyta	-	GO:0005575~cellular_component; GO:0005622~intracellular anatomical structure; GO:0005623~obsolete cell; GO:0005737~cytoplasm; GO:0006996~organelle organization; GO:0008104~protein localization; GO:0008150~biological_process; GO:0009507~chloroplast; GO:0009534~chloroplast thylakoid; GO:0009535~chloroplast thylakoid membrane; GO:0009536~plastid; GO:0009579~thylakoid; GO:0009657~plastid organization…	-	K03217~yidC,spoIIIJ,OXA1,ccfA:YidC/Oxa1 family membrane protein insertase	ko03060~Protein export	M00335	-	-	ko00000,ko00001,ko00002,ko02044,ko03029	2.A.9	-	-	Viridiplantae	37IIV@33090,3GGJ8@35493,COG0706@1,KOG1239@2759	NA|NA|NA	OU	ALBINO3-like protein 1	sp|Q9FYL3|ALB4_ARATH ALBINO3-like protein 1, chloroplastic OS=Arabidopsis thaliana OX=3702 GN=ALB4 PE=1 SV=3	tr|A0A3S3LV18|A0A3S3LV18_9MAGN ALBINO3-like protein 1, chloroplastic OS=Cinnamomum micranthum f. kanehirae OX=337451 GN=CKAN_00032300 PE=3 SV=1	gi|743822448|ref|XP_010932280.1| PREDICTED: ALBINO3-like protein 1, chloroplastic [Elaeis guineensis]	AT1G24490.1 pep:known chromosome:TAIR10:1:8682234:8685271:1 gene:AT1G24490 transcript:AT1G24490.1 description:"ALBINO3-like protein 1, chloroplastic"	-	Coil	-	PF02096 60Kd inner membrane protein	TRANSMEMBRANE Region of a membrane-bound protein predicted to be embedded in the membrane.;CYTOPLASMIC_DOMAIN Region of a membrane-bound protein predicted to be outside the membrane, in the cytoplasm.;NON_CYTOPLASMIC_DOMAIN Region of a membrane-bound protein predicted to be outside the membrane, in the extracellular region.	-	-	-	TIGR03592 yidC_oxa1_cterm: membrane protein insertase, YidC/Oxa1 family
Cicha01G0030800	2711.XP_006486377.1	6.4e-38	164.9	Streptophyta	-	-	-	-	-	-	-	-	-	-	-	-	Viridiplantae	2CNBQ@1,2QV1X@2759,37ST9@33090,3GBH5@35493	NA|NA|NA	S	Myb/SANT-like DNA-binding domain	-	tr|A0A443N0R9|A0A443N0R9_9MAGN L10-interacting MYB domain-containing-like protein OS=Cinnamomum micranthum f. kanehirae OX=337451 GN=CKAN_00032400 PE=4 SV=1	gi|567886280|ref|XP_006435662.1| hypothetical protein CICLE_v10031384mg [Citrus clementina]	AT3G11310.1 pep:known chromosome:TAIR10:3:3542536:3544333:-1 gene:AT3G11310 transcript:AT3G11310.1 description:"unknown protein\x3b BEST Arabidopsis thaliana protein match is\x3a unknown protein (TAIR\x3aAT3G11290.1)\x3b Has 575 Blast hits to 342 proteins in 22 species\x3a Archae - 0\x3b Bacteria - 2\x3b Metazoa - 0\x3b Fungi - 10\x3b Plants - 559\x3b Viruses - 0\x3b Other Eukaryotes - 4 (so /...…	-	-	-	PF12776 Myb/SANT-like DNA-binding domain	-	-	-	-	-
Cicha01G0030900	4432.XP_010248751.1	1.7e-277	961.4	Streptophyta	-	-	-	-	-	-	-	-	-	-	-	-	Viridiplantae	37P12@33090,3GB7E@35493,COG5184@1,KOG1426@2759	NA|NA|NA	DZ	regulator of chromosome condensation (RCC1) family protein	sp|Q9FN03|UVR8_ARATH Ultraviolet-B receptor UVR8 OS=Arabidopsis thaliana OX=3702 GN=UVR8 PE=1 SV=1	tr|A0A1U7ZLH9|A0A1U7ZLH9_NELNU ultraviolet-B receptor UVR8-like OS=Nelumbo nucifera OX=4432 GN=LOC104591569 PE=4 SV=1	gi|719977115|ref|XP_010248751.1| PREDICTED: ultraviolet-B receptor UVR8-like [Nelumbo nucifera]	AT3G26100.2 pep:known chromosome:TAIR10:3:9536923:9540453:1 gene:AT3G26100 transcript:AT3G26100.2 description:"Regulator of chromosome condensation (RCC1) family protein"	-	-	G3DSA:2.130.10.30	PF00415 Regulator of chromosome condensation (RCC1) repeat	-	PR00633 Chromosome condensation regulator RCC1 signature	-	SSF50985	-
Cicha01G0031000	29760.VIT_17s0000g09860.t01	1.3e-91	344.4	Streptophyta	-	GO:0003674~molecular_function; GO:0003676~nucleic acid binding; GO:0003723~RNA binding; GO:0003824~catalytic activity; GO:0004518~nuclease activity; GO:0004519~endonuclease activity; GO:0005488~binding; GO:0005575~cellular_component; GO:0005622~intracellular anatomical structure; GO:0005623~obsolete cell; GO:0006139~nucleobase-containing compound metabolic process; GO:0006725~cellular aromatic co…	-	-	-	-	-	-	-	-	-	-	Viridiplantae	37J3X@33090,3G8PP@35493,KOG4197@1,KOG4197@2759	NA|NA|NA	S	Pentatricopeptide repeat-containing protein At5g50280	sp|Q9FGR7|PP426_ARATH Pentatricopeptide repeat-containing protein At5g50280, chloroplastic OS=Arabidopsis thaliana OX=3702 GN=EMB1006 PE=2 SV=1	tr|A0A3S3MNU5|A0A3S3MNU5_9MAGN Pentatricopeptide repeat-containing protein, chloroplastic isoform X1 OS=Cinnamomum micranthum f. kanehirae OX=337451 GN=CKAN_00032600 PE=4 SV=1	gi|743765396|ref|XP_010912918.1| PREDICTED: pentatricopeptide repeat-containing protein At5g50280, chloroplastic [Elaeis guineensis]	AT5G50280.1 pep:known chromosome:TAIR10:5:20459238:20461504:1 gene:AT5G50280 transcript:AT5G50280.1 description:"Pentatricopeptide repeat-containing protein At5g50280, chloroplastic"	-	Coil	G3DSA:3.30.2320.10	PF01535 PPR repeat;PF13041 PPR repeat family;PF13812 Pentatricopeptide repeat domain	-	-	-	-	TIGR00756 PPR: pentatricopeptide repeat domain
Cicha01G0031100	4432.XP_010248748.1	3.5e-256	891	Streptophyta	-	GO:0003674~molecular_function; GO:0003824~catalytic activity; GO:0006508~proteolysis; GO:0006807~nitrogen compound metabolic process; GO:0008150~biological_process; GO:0008152~metabolic process; GO:0008233~peptidase activity; GO:0008234~cysteine-type peptidase activity; GO:0016787~hydrolase activity; GO:0019538~protein metabolic process; GO:0019783~ubiquitin-like protein-specific protease activit…	-	K01376~UFSP2:Ufm1-specific protease 2	-	-	-	-	ko00000,ko01000,ko01002	-	-	-	Viridiplantae	37M4A@33090,3G95E@35493,KOG2433@1,KOG2433@2759	NA|NA|NA	H	Ufm1-specific protease	sp|Q9STL8|UFSP_ARATH Probable Ufm1-specific protease OS=Arabidopsis thaliana OX=3702 GN=At3g48380 PE=1 SV=2	tr|A0A443N0T5|A0A443N0T5_9MAGN Putative Ufm1-specific protease isoform X1 OS=Cinnamomum micranthum f. kanehirae OX=337451 GN=CKAN_00032700 PE=4 SV=1	gi|719977103|ref|XP_010248747.1| PREDICTED: probable Ufm1-specific protease isoform X1 [Nelumbo nucifera]	AT3G48380.1 pep:known chromosome:TAIR10:3:17916416:17920237:1 gene:AT3G48380 transcript:AT3G48380.1 description:"Probable Ufm1-specific protease"	-	-	-	PF07910 Peptidase family C78	-	-	-	SSF54001	-
Cicha01G0031200	42345.XP_008795178.1	6.3e-128	464.2	Liliopsida	-	GO:0002790~peptide secretion; GO:0003400~regulation of COPII vesicle coating; GO:0003674~molecular_function; GO:0005085~guanyl-nucleotide exchange factor activity; GO:0005096~GTPase activator activity; GO:0005488~binding; GO:0005515~protein binding; GO:0005575~cellular_component; GO:0005622~intracellular anatomical structure; GO:0005623~obsolete cell; GO:0005737~cytoplasm; GO:0005773~vacuole; GO:…	-	K14003~PREB,SEC12:prolactin regulatory element-binding protein	ko04141~Protein processing in endoplasmic reticulum	-	-	-	ko00000,ko00001,ko04131	-	-	-	Viridiplantae	37IAV@33090,3GB5Y@35493,3KYAA@4447,KOG0771@1,KOG0771@2759	NA|NA|NA	U	WD40 repeats	sp|Q39221|STLP2_ARATH SEC12-like protein 2 OS=Arabidopsis thaliana OX=3702 GN=STL2P PE=1 SV=4	tr|A0A3S3PSU1|A0A3S3PSU1_9MAGN SEC12-like protein 2 OS=Cinnamomum micranthum f. kanehirae OX=337451 GN=CKAN_00032800 PE=4 SV=1	gi|743772726|ref|XP_010916676.1| PREDICTED: SEC12-like protein 2 isoform X1 [Elaeis guineensis]	AT5G50550.1 pep:known chromosome:TAIR10:5:20576870:20578913:1 gene:AT5G50550 transcript:AT5G50550.1 description:"Transducin/WD40 repeat-like superfamily protein"	-	-	G3DSA:1.20.5.100;G3DSA:2.130.10.10	PF00400 WD domain, G-beta repeat	TRANSMEMBRANE Region of a membrane-bound protein predicted to be embedded in the membrane.;CYTOPLASMIC_DOMAIN Region of a membrane-bound protein predicted to be outside the membrane, in the cytoplasm.;NON_CYTOPLASMIC_DOMAIN Region of a membrane-bound protein predicted to be outside the membrane, in the extracellular region.	-	SM00320	SSF50998	-
Cicha01G0031300	4006.Lus10019080	3.3e-23	117.1	fabids	-	GO:0003674~molecular_function; GO:0003676~nucleic acid binding; GO:0003723~RNA binding; GO:0003824~catalytic activity; GO:0004518~nuclease activity; GO:0004519~endonuclease activity; GO:0005488~binding; GO:0005575~cellular_component; GO:0005622~intracellular anatomical structure; GO:0005623~obsolete cell; GO:0006139~nucleobase-containing compound metabolic process; GO:0006725~cellular aromatic co…	-	-	-	-	-	-	-	-	-	-	Viridiplantae	37SSH@33090,3GCZR@35493,4JDQ5@91835,KOG4197@1,KOG4197@2759	NA|NA|NA	S	Pentatricopeptide repeat-containing protein	-	tr|A0A5P1EVU4|A0A5P1EVU4_ASPOF Uncharacterized protein OS=Asparagus officinalis OX=4686 GN=A4U43_C05F31380 PE=4 SV=1	gi|147817754|emb|CAN66662.1| hypothetical protein VITISV_031722 [Vitis vinifera]	-	-	-	G3DSA:1.25.40.10;G3DSA:3.30.2320.10	PF12854 PPR repeat;PF13041 PPR repeat family	-	-	-	SSF81901	TIGR00756 PPR: pentatricopeptide repeat domain
Cicha01G0031400	-	-	-	-	-	-	-	-	-	-	-	-	-	-	-	-	-	-	-	-	-	-	-	-	-	-	-	-	-	-	-	-	-	-
Cicha01G0031500	102107.XP_008225051.1	0	1869	fabids	-	-	-	-	-	-	-	-	-	-	-	-	Viridiplantae	28MIA@1,2QU1U@2759,37MZ4@33090,3GEA4@35493,4JE5A@91835	NA|NA|NA	S	mediator of RNA polymerase II transcription subunit	sp|F4JGZ1|MED16_ARATH Mediator of RNA polymerase II transcription subunit 16 OS=Arabidopsis thaliana OX=3702 GN=MED16 PE=1 SV=1	tr|A0A3S4N320|A0A3S4N320_9MAGN Mediator of RNA polymerase II transcription subunit 16 isoform X1 OS=Cinnamomum micranthum f. kanehirae OX=337451 GN=CKAN_00033000 PE=4 SV=1	gi|802784129|ref|XP_012091573.1| PREDICTED: mediator of RNA polymerase II transcription subunit 16 isoform X1 [Jatropha curcas]	AT4G04920.1 pep:known chromosome:TAIR10:4:2497931:2505535:1 gene:AT4G04920 transcript:AT4G04920.1 description:"Mediator of RNA polymerase II transcription subunit 16"	-	-	G3DSA:2.130.10.10	-	-	-	-	-	-
Cicha01G0031600	13333.ERM95219	1.5e-134	486.1	Streptophyta	-	GO:0003674~molecular_function; GO:0003824~catalytic activity; GO:0004672~protein kinase activity; GO:0004674~protein serine/threonine kinase activity; GO:0005575~cellular_component; GO:0005623~obsolete cell; GO:0005886~plasma membrane; GO:0006464~cellular protein modification process; GO:0006468~protein phosphorylation; GO:0006793~phosphorus metabolic process; GO:0006796~phosphate-containing comp…	-	-	-	-	-	-	-	-	-	-	Viridiplantae	37QVA@33090,3G81J@35493,COG0515@1,KOG1187@2759	NA|NA|NA	T	belongs to the protein kinase superfamily	sp|Q93YN1|CRPK1_ARATH Cold-responsive protein kinase 1 OS=Arabidopsis thaliana OX=3702 GN=CRPK1 PE=1 SV=1	tr|A0A443N0X6|A0A443N0X6_9MAGN Putative serine/threonine-protein kinase isoform X1 OS=Cinnamomum micranthum f. kanehirae OX=337451 GN=CKAN_00033100 PE=3 SV=1	gi|548832423|gb|ERM95219.1| hypothetical protein AMTR_s00009p00267490 [Amborella trichopoda]	AT3G09010.1 pep:known chromosome:TAIR10:3:2749953:2752276:1 gene:AT3G09010 transcript:AT3G09010.1 description:"Protein kinase superfamily protein"	cd14066 STKc_IRAK	-	G3DSA:3.30.200.20;G3DSA:1.10.510.10	PF07714 Protein tyrosine kinase	-	-	SM00220	SSF56112	-
Cicha01G0031700	4432.XP_010245301.1	2.3e-271	941.8	Streptophyta	-	-	-	-	-	-	-	-	-	-	-	-	Viridiplantae	37HMF@33090,3GGIV@35493,KOG2152@1,KOG2152@2759	NA|NA|NA	D	Wings apart-like protein regulation of heterochromatin	-	tr|A0A3S3M909|A0A3S3M909_9MAGN Wings apart-like protein OS=Cinnamomum micranthum f. kanehirae OX=337451 GN=CKAN_00033200 PE=4 SV=1	gi|720091052|ref|XP_010245302.1| PREDICTED: uncharacterized protein LOC104588878 isoform X2 [Nelumbo nucifera]	AT1G11060.1 pep:known chromosome:TAIR10:1:3684568:3689847:1 gene:AT1G11060 transcript:AT1G11060.1 description:"WAPL (Wings apart-like protein regulation of heterochromatin) protein"	-	-	G3DSA:1.25.10.10	PF07814 Wings apart-like protein regulation of heterochromatin	-	-	-	-	-
Cicha01G0031800	13333.ERM95215	6.7e-200	703.7	Streptophyta	-	-	-	K12837~U2AF2:splicing factor U2AF 65 kDa subunit	ko03040~Spliceosome	-	-	-	ko00000,ko00001,ko03041	-	-	-	Viridiplantae	37QJ2@33090,3G8XP@35493,KOG0120@1,KOG0120@2759	NA|NA|NA	A	U2 snRNP auxiliary factor large subunit	sp|Q9ZR40|U2A2B_NICPL Splicing factor U2af large subunit B OS=Nicotiana plumbaginifolia OX=4092 GN=U2AF65B PE=2 SV=1	tr|W1NJ84|W1NJ84_AMBTC U2 snRNP auxiliary factor large subunit OS=Amborella trichopoda OX=13333 GN=AMTR_s00009p00267190 PE=3 SV=1	gi|548832419|gb|ERM95215.1| hypothetical protein AMTR_s00009p00267190 [Amborella trichopoda]	AT1G60900.1 pep:known chromosome:TAIR10:1:22423909:22428022:1 gene:AT1G60900 transcript:AT1G60900.1 description:"Splicing factor U2af large subunit B"	cd12231 RRM2_U2AF65;cd12230 RRM1_U2AF65;cd12232 RRM3_U2AF65	Coil	G3DSA:3.30.70.330	PF00076 RNA recognition motif. (a.k.a. RRM, RBD, or RNP domain)	-	-	SM00360;SM00361	SSF54928	TIGR01642 U2AF_lg: U2 snRNP auxilliary factor, large subunit, splicing factor
Cicha01G0031900	4432.XP_010241981.1	2e-92	346.3	Streptophyta	-	-	-	-	-	-	-	-	-	-	-	-	Viridiplantae	37PHA@33090,3GC6D@35493,COG0517@1,KOG1764@2759	NA|NA|NA	L	CBS domain-containing protein	sp|Q84WQ5|CBSX5_ARATH CBS domain-containing protein CBSX5 OS=Arabidopsis thaliana OX=3702 GN=CBSX5 PE=2 SV=2	tr|A0A3S3M2L8|A0A3S3M2L8_9MAGN CBS domain-containing protein CBSX5-like protein OS=Cinnamomum micranthum f. kanehirae OX=337451 GN=CKAN_00033400 PE=4 SV=1	gi|720080465|ref|XP_010241981.1| PREDICTED: CBS domain-containing protein CBSX5-like [Nelumbo nucifera]	AT4G27460.1 pep:known chromosome:TAIR10:4:13732910:13734304:1 gene:AT4G27460 transcript:AT4G27460.1 description:"CBS domain-containing protein CBSX5"	-	-	G3DSA:3.10.580.10	PF00571 CBS domain	-	-	-	SSF54631	-
Cicha01G0032000	29730.Gorai.003G053000.1	7e-40	170.6	Streptophyta	-	-	3.1.1.29	K04794~PTH2:peptidyl-tRNA hydrolase, PTH2 family	-	-	-	-	ko00000,ko01000,ko03012	-	-	-	Viridiplantae	37Q45@33090,3GBMA@35493,COG1990@1,KOG3282@2759	NA|NA|NA	S	peptidyl-tRNA hydrolase	sp|Q9Y3E5|PTH2_HUMAN Peptidyl-tRNA hydrolase 2, mitochondrial OS=Homo sapiens OX=9606 GN=PTRH2 PE=1 SV=1	tr|A0A3S3PRK7|A0A3S3PRK7_9MAGN Peptidyl-tRNA hydrolase 2, mitochondrial OS=Cinnamomum micranthum f. kanehirae OX=337451 GN=CKAN_00033500 PE=4 SV=1	gi|460414691|ref|XP_004252698.1| PREDICTED: peptidyl-tRNA hydrolase 2, mitochondrial isoform X1 [Solanum lycopersicum]	AT3G03010.1 pep:known chromosome:TAIR10:3:678688:680605:-1 gene:AT3G03010 transcript:AT3G03010.1 description:"Peptidyl-tRNA hydrolase II (PTH2) family protein"	-	-	G3DSA:3.40.1490.10	PF01981 Peptidyl-tRNA hydrolase PTH2	TRANSMEMBRANE Region of a membrane-bound protein predicted to be embedded in the membrane.;CYTOPLASMIC_DOMAIN Region of a membrane-bound protein predicted to be outside the membrane, in the cytoplasm.;NON_CYTOPLASMIC_DOMAIN Region of a membrane-bound protein predicted to be outside the membrane, in the extracellular region.	-	-	SSF102462	-
Cicha01G0032100	-	-	-	-	-	-	-	-	-	-	-	-	-	-	-	-	-	-	-	-	-	-	-	-	-	-	-	-	-	SIGNAL_PEPTIDE_N_REGION N-terminal region of a signal peptide.;SIGNAL_PEPTIDE_C_REGION C-terminal region of a signal peptide.;SIGNAL_PEPTIDE Signal peptide region;NON_CYTOPLASMIC_DOMAIN Region of a membrane-bound protein predicted to be outside the membrane, in the extracellular region.;SIGNAL_PEPTIDE_H_REGION Hydrophobic region of a signal peptide.	-	-	-	-
Cicha01G0032200	3641.EOY23503	3.4e-171	608.6	Streptophyta	-	-	-	-	-	-	-	-	-	-	-	-	Viridiplantae	37RNN@33090,3G8EG@35493,COG0515@1,KOG1187@2759	NA|NA|NA	T	receptor-like protein kinase	sp|P93604|LRK10_WHEAT Rust resistance kinase Lr10 OS=Triticum aestivum OX=4565 GN=LRK10 PE=2 SV=1	tr|A0A3S3NJN8|A0A3S3NJN8_9MAGN Rust resistance kinase Lr10-like protein OS=Cinnamomum micranthum f. kanehirae OX=337451 GN=CKAN_02275300 PE=4 SV=1	gi|590673846|ref|XP_007039002.1| Kinase superfamily protein, putative [Theobroma cacao]	AT1G66920.2 pep:known chromosome:TAIR10:1:24965304:24967522:-1 gene:AT1G66920 transcript:AT1G66920.2 description:"Protein kinase superfamily protein"	cd14066 STKc_IRAK	-	G3DSA:3.30.200.20;G3DSA:1.10.510.10	PF13947 Wall-associated receptor kinase galacturonan-binding;PF00069 Protein kinase domain	SIGNAL_PEPTIDE_N_REGION N-terminal region of a signal peptide.;TRANSMEMBRANE Region of a membrane-bound protein predicted to be embedded in the membrane.;SIGNAL_PEPTIDE_H_REGION Hydrophobic region of a signal peptide.;SIGNAL_PEPTIDE_C_REGION C-terminal region of a signal peptide.;SIGNAL_PEPTIDE Signal peptide region;NON_CYTOPLASMIC_DOMAIN Region of a membrane-bound protein predicted to be outside…	-	SM00220	SSF56112	-
Cicha01G0032300	218851.Aquca_023_00215.1	7.6e-253	879.8	Streptophyta	-	-	1.1.5.3	K00111~glpA,glpD:glycerol-3-phosphate dehydrogenase	ko00564~Glycerophospholipid metabolism; ko01110~Biosynthesis of secondary metabolites	-	R00848	RC00029	ko00000,ko00001,ko01000	-	-	-	Viridiplantae	37QJA@33090,3G95W@35493,COG0578@1,KOG0042@2759	NA|NA|NA	C	Belongs to the FAD-dependent glycerol-3-phosphate dehydrogenase family	sp|Q9SS48|SDP6_ARATH Glycerol-3-phosphate dehydrogenase SDP6, mitochondrial OS=Arabidopsis thaliana OX=3702 GN=SDP6 PE=1 SV=1	tr|A0A3S3N3P9|A0A3S3N3P9_9MAGN FAD-dependent glycerol-3-phosphate dehydrogenase OS=Cinnamomum micranthum f. kanehirae OX=337451 GN=CKAN_00033600 PE=4 SV=1	gi|769824865|ref|XP_011626213.1| PREDICTED: glycerol-3-phosphate dehydrogenase SDP6, mitochondrial [Amborella trichopoda]	AT3G10370.1 pep:known chromosome:TAIR10:3:3216368:3219270:1 gene:AT3G10370 transcript:AT3G10370.1 description:"Glycerol-3-phosphate dehydrogenase SDP6, mitochondrial"	-	-	G3DSA:3.30.9.10;G3DSA:3.50.50.60	PF01266 FAD dependent oxidoreductase;PF16901 C-terminal domain of alpha-glycerophosphate oxidase	SIGNAL_PEPTIDE_N_REGION N-terminal region of a signal peptide.;SIGNAL_PEPTIDE_C_REGION C-terminal region of a signal peptide.;SIGNAL_PEPTIDE Signal peptide region;NON_CYTOPLASMIC_DOMAIN Region of a membrane-bound protein predicted to be outside the membrane, in the extracellular region.;SIGNAL_PEPTIDE_H_REGION Hydrophobic region of a signal peptide.	PR01001 FAD-dependent glycerol-3-phosphate dehydrogenase family signature	-	SSF54373;SSF51905	-
Cicha01G0032400	29760.VIT_16s0039g01310.t01	2.3e-157	562.8	Streptophyta	-	-	2.7.11.1	-	-	M00686	-	-	ko00000,ko00001,ko00002,ko01000,ko01001	-	-	-	Viridiplantae	37MEY@33090,3GC2U@35493,COG0515@1,KOG1187@2759	NA|NA|NA	T	receptor-like protein kinase	sp|P93604|LRK10_WHEAT Rust resistance kinase Lr10 OS=Triticum aestivum OX=4565 GN=LRK10 PE=2 SV=1	tr|A0A3S3N0H6|A0A3S3N0H6_9MAGN Rust resistance kinase Lr10-like protein OS=Cinnamomum micranthum f. kanehirae OX=337451 GN=CKAN_02275700 PE=4 SV=1	gi|731436109|ref|XP_010645762.1| PREDICTED: probable receptor-like protein kinase At1g67000 isoform X1 [Vitis vinifera]	AT1G66920.1 pep:known chromosome:TAIR10:1:24965410:24967432:-1 gene:AT1G66920 transcript:AT1G66920.1 description:"Protein kinase superfamily protein"	-	-	G3DSA:3.30.200.20;G3DSA:1.10.510.10	PF13947 Wall-associated receptor kinase galacturonan-binding;PF07714 Protein tyrosine kinase	SIGNAL_PEPTIDE_N_REGION N-terminal region of a signal peptide.;TRANSMEMBRANE Region of a membrane-bound protein predicted to be embedded in the membrane.;SIGNAL_PEPTIDE_H_REGION Hydrophobic region of a signal peptide.;SIGNAL_PEPTIDE_C_REGION C-terminal region of a signal peptide.;SIGNAL_PEPTIDE Signal peptide region;NON_CYTOPLASMIC_DOMAIN Region of a membrane-bound protein predicted to be outside…	-	SM00220	SSF56112	-
Cicha01G0032500	4432.XP_010243805.1	1.4e-52	212.2	Streptophyta	-	GO:0003674~molecular_function; GO:0003824~catalytic activity; GO:0006082~organic acid metabolic process; GO:0006575~cellular modified amino acid metabolic process; GO:0006725~cellular aromatic compound metabolic process; GO:0006730~one-carbon metabolic process; GO:0006732~obsolete coenzyme metabolic process; GO:0006760~folic acid-containing compound metabolic process; GO:0006807~nitrogen compound…	6.3.3.2	K01934~MTHFS:5-formyltetrahydrofolate cyclo-ligase	ko00670~One carbon pool by folate; ko01100~Metabolic pathways	-	R02301	RC00183	ko00000,ko00001,ko01000	-	-	-	Viridiplantae	37Q2I@33090,3G7T4@35493,COG0212@1,KOG3093@2759	NA|NA|NA	H	Belongs to the 5-formyltetrahydrofolate cyclo-ligase family	sp|Q8L539|5FCL_ARATH 5-formyltetrahydrofolate cyclo-ligase, mitochondrial OS=Arabidopsis thaliana OX=3702 GN=5FCL PE=1 SV=1	tr|A0A443N0S4|A0A443N0S4_9MAGN 5-formyltetrahydrofolate cyclo-ligase OS=Cinnamomum micranthum f. kanehirae OX=337451 GN=CKAN_00033700 PE=3 SV=1	gi|720086332|ref|XP_010243805.1| PREDICTED: 5-formyltetrahydrofolate cyclo-ligase, mitochondrial isoform X1 [Nelumbo nucifera]	AT5G13050.1 pep:known chromosome:TAIR10:5:4136556:4138792:-1 gene:AT5G13050 transcript:AT5G13050.1 description:"5-formyltetrahydrofolate cyclo-ligase, mitochondrial"	-	-	G3DSA:3.40.50.10420	PF01812 5-formyltetrahydrofolate cyclo-ligase family	-	-	-	SSF100950	-
Cicha01G0032600	3760.EMJ15020	1.5e-47	196.4	fabids	-	-	2.7.11.1	-	-	M00686	-	-	ko00000,ko00001,ko00002,ko01000,ko01001	-	-	-	Viridiplantae	37IRE@33090,3GD31@35493,4JK4F@91835,COG0515@1,KOG1187@2759	NA|NA|NA	T	leucine-rich repeat receptor-like serine threonine-protein kinase	sp|Q9FIU5|CRLK1_ARATH Calcium/calmodulin-regulated receptor-like kinase 1 OS=Arabidopsis thaliana OX=3702 GN=CRLK1 PE=1 SV=1	tr|A0A3S3NSL1|A0A3S3NSL1_9MAGN Protein kinase domain-containing protein OS=Cinnamomum micranthum f. kanehirae OX=337451 GN=CKAN_02275800 PE=4 SV=1	gi|595899572|ref|XP_007213821.1| hypothetical protein PRUPE_ppa006054mg [Prunus persica]	AT5G54590.2 pep:known chromosome:TAIR10:5:22180480:22182698:1 gene:AT5G54590 transcript:AT5G54590.2 description:"Protein kinase superfamily protein"	-	-	G3DSA:1.10.510.10	PF00069 Protein kinase domain	-	-	SM00219	SSF56112	-
Cicha01G0032700	3641.EOY23503	2.5e-166	592.4	Streptophyta	-	-	-	-	-	-	-	-	-	-	-	-	Viridiplantae	37RNN@33090,3G8EG@35493,COG0515@1,KOG1187@2759	NA|NA|NA	T	receptor-like protein kinase	sp|P93604|LRK10_WHEAT Rust resistance kinase Lr10 OS=Triticum aestivum OX=4565 GN=LRK10 PE=2 SV=1	tr|A0A3S3NJN8|A0A3S3NJN8_9MAGN Rust resistance kinase Lr10-like protein OS=Cinnamomum micranthum f. kanehirae OX=337451 GN=CKAN_02275300 PE=4 SV=1	gi|743858242|ref|XP_010942306.1| PREDICTED: probable receptor-like protein kinase At1g67000 [Elaeis guineensis]	AT1G66920.2 pep:known chromosome:TAIR10:1:24965304:24967522:-1 gene:AT1G66920 transcript:AT1G66920.2 description:"Protein kinase superfamily protein"	cd14066 STKc_IRAK	-	G3DSA:3.30.200.20;G3DSA:1.10.510.10	PF00069 Protein kinase domain	SIGNAL_PEPTIDE_N_REGION N-terminal region of a signal peptide.;TRANSMEMBRANE Region of a membrane-bound protein predicted to be embedded in the membrane.;SIGNAL_PEPTIDE_H_REGION Hydrophobic region of a signal peptide.;SIGNAL_PEPTIDE_C_REGION C-terminal region of a signal peptide.;SIGNAL_PEPTIDE Signal peptide region;NON_CYTOPLASMIC_DOMAIN Region of a membrane-bound protein predicted to be outside…	-	SM00220	SSF56112	-
Cicha01G0032800	29760.VIT_16s0039g01310.t01	6.4e-152	544.7	Streptophyta	-	-	2.7.11.1	-	-	M00686	-	-	ko00000,ko00001,ko00002,ko01000,ko01001	-	-	-	Viridiplantae	37MEY@33090,3GC2U@35493,COG0515@1,KOG1187@2759	NA|NA|NA	T	receptor-like protein kinase	sp|P93604|LRK10_WHEAT Rust resistance kinase Lr10 OS=Triticum aestivum OX=4565 GN=LRK10 PE=2 SV=1	tr|A0A3S3N0H6|A0A3S3N0H6_9MAGN Rust resistance kinase Lr10-like protein OS=Cinnamomum micranthum f. kanehirae OX=337451 GN=CKAN_02275700 PE=4 SV=1	gi|743858238|ref|XP_010942304.1| PREDICTED: putative cysteine-rich receptor-like protein kinase 32 isoform X1 [Elaeis guineensis]	AT5G38280.1 pep:known chromosome:TAIR10:5:15293121:15297323:-1 gene:AT5G38280 transcript:AT5G38280.1 description:"PR5-like receptor kinase"	-	-	G3DSA:3.30.200.20;G3DSA:1.10.510.10	PF13947 Wall-associated receptor kinase galacturonan-binding;PF07714 Protein tyrosine kinase	SIGNAL_PEPTIDE_N_REGION N-terminal region of a signal peptide.;TRANSMEMBRANE Region of a membrane-bound protein predicted to be embedded in the membrane.;SIGNAL_PEPTIDE_H_REGION Hydrophobic region of a signal peptide.;SIGNAL_PEPTIDE_C_REGION C-terminal region of a signal peptide.;SIGNAL_PEPTIDE Signal peptide region;NON_CYTOPLASMIC_DOMAIN Region of a membrane-bound protein predicted to be outside…	-	SM00220	SSF56112	-
Cicha01G0032900	4432.XP_010247813.1	1.2e-165	590.1	Streptophyta	-	-	-	-	-	-	-	-	-	-	-	-	Viridiplantae	37RNN@33090,3G8EG@35493,COG0515@1,KOG1187@2759	NA|NA|NA	T	receptor-like protein kinase	sp|P93604|LRK10_WHEAT Rust resistance kinase Lr10 OS=Triticum aestivum OX=4565 GN=LRK10 PE=2 SV=1	tr|A0A3S3NJN8|A0A3S3NJN8_9MAGN Rust resistance kinase Lr10-like protein OS=Cinnamomum micranthum f. kanehirae OX=337451 GN=CKAN_02275300 PE=4 SV=1	gi|743858247|ref|XP_010942309.1| PREDICTED: glycerophosphodiester phosphodiesterase protein kinase domain-containing GDPDL2-like [Elaeis guineensis]	AT1G66910.1 pep:known chromosome:TAIR10:1:24961634:24963946:-1 gene:AT1G66910 transcript:AT1G66910.1 description:"Protein kinase superfamily protein"	cd14066 STKc_IRAK	-	G3DSA:3.30.200.20;G3DSA:1.10.510.10	PF13947 Wall-associated receptor kinase galacturonan-binding;PF00069 Protein kinase domain	SIGNAL_PEPTIDE_N_REGION N-terminal region of a signal peptide.;TRANSMEMBRANE Region of a membrane-bound protein predicted to be embedded in the membrane.;SIGNAL_PEPTIDE_H_REGION Hydrophobic region of a signal peptide.;SIGNAL_PEPTIDE_C_REGION C-terminal region of a signal peptide.;SIGNAL_PEPTIDE Signal peptide region;NON_CYTOPLASMIC_DOMAIN Region of a membrane-bound protein predicted to be outside…	-	SM00220	SSF56112	-
Cicha01G0033000	29760.VIT_16s0039g01310.t01	9.2e-154	550.8	Streptophyta	-	-	2.7.11.1	-	-	M00686	-	-	ko00000,ko00001,ko00002,ko01000,ko01001	-	-	-	Viridiplantae	37MEY@33090,3GC2U@35493,COG0515@1,KOG1187@2759	NA|NA|NA	T	receptor-like protein kinase	sp|P93604|LRK10_WHEAT Rust resistance kinase Lr10 OS=Triticum aestivum OX=4565 GN=LRK10 PE=2 SV=1	tr|A0A3S3N0H6|A0A3S3N0H6_9MAGN Rust resistance kinase Lr10-like protein OS=Cinnamomum micranthum f. kanehirae OX=337451 GN=CKAN_02275700 PE=4 SV=1	gi|743858238|ref|XP_010942304.1| PREDICTED: putative cysteine-rich receptor-like protein kinase 32 isoform X1 [Elaeis guineensis]	AT5G38280.1 pep:known chromosome:TAIR10:5:15293121:15297323:-1 gene:AT5G38280 transcript:AT5G38280.1 description:"PR5-like receptor kinase"	-	-	G3DSA:3.30.200.20;G3DSA:1.10.510.10	PF13947 Wall-associated receptor kinase galacturonan-binding;PF07714 Protein tyrosine kinase	SIGNAL_PEPTIDE_N_REGION N-terminal region of a signal peptide.;TRANSMEMBRANE Region of a membrane-bound protein predicted to be embedded in the membrane.;SIGNAL_PEPTIDE_H_REGION Hydrophobic region of a signal peptide.;SIGNAL_PEPTIDE_C_REGION C-terminal region of a signal peptide.;SIGNAL_PEPTIDE Signal peptide region;NON_CYTOPLASMIC_DOMAIN Region of a membrane-bound protein predicted to be outside…	-	SM00220	SSF56112	-
Cicha01G0033100	218851.Aquca_023_00215.1	2e-240	838.6	Streptophyta	-	-	1.1.5.3	K00111~glpA,glpD:glycerol-3-phosphate dehydrogenase	ko00564~Glycerophospholipid metabolism; ko01110~Biosynthesis of secondary metabolites	-	R00848	RC00029	ko00000,ko00001,ko01000	-	-	-	Viridiplantae	37QJA@33090,3G95W@35493,COG0578@1,KOG0042@2759	NA|NA|NA	C	Belongs to the FAD-dependent glycerol-3-phosphate dehydrogenase family	sp|Q9SS48|SDP6_ARATH Glycerol-3-phosphate dehydrogenase SDP6, mitochondrial OS=Arabidopsis thaliana OX=3702 GN=SDP6 PE=1 SV=1	tr|A0A3S3N3P9|A0A3S3N3P9_9MAGN FAD-dependent glycerol-3-phosphate dehydrogenase OS=Cinnamomum micranthum f. kanehirae OX=337451 GN=CKAN_00033600 PE=4 SV=1	gi|769824865|ref|XP_011626213.1| PREDICTED: glycerol-3-phosphate dehydrogenase SDP6, mitochondrial [Amborella trichopoda]	AT3G10370.1 pep:known chromosome:TAIR10:3:3216368:3219270:1 gene:AT3G10370 transcript:AT3G10370.1 description:"Glycerol-3-phosphate dehydrogenase SDP6, mitochondrial"	-	-	G3DSA:3.30.9.10;G3DSA:3.50.50.60	PF01266 FAD dependent oxidoreductase;PF16901 C-terminal domain of alpha-glycerophosphate oxidase	SIGNAL_PEPTIDE_N_REGION N-terminal region of a signal peptide.;SIGNAL_PEPTIDE_C_REGION C-terminal region of a signal peptide.;SIGNAL_PEPTIDE Signal peptide region;NON_CYTOPLASMIC_DOMAIN Region of a membrane-bound protein predicted to be outside the membrane, in the extracellular region.;SIGNAL_PEPTIDE_H_REGION Hydrophobic region of a signal peptide.	PR01001 FAD-dependent glycerol-3-phosphate dehydrogenase family signature	-	SSF54373;SSF51905	-
Cicha01G0033200	4432.XP_010243805.1	7.6e-94	350.5	Streptophyta	-	GO:0003674~molecular_function; GO:0003824~catalytic activity; GO:0006082~organic acid metabolic process; GO:0006575~cellular modified amino acid metabolic process; GO:0006725~cellular aromatic compound metabolic process; GO:0006730~one-carbon metabolic process; GO:0006732~obsolete coenzyme metabolic process; GO:0006760~folic acid-containing compound metabolic process; GO:0006807~nitrogen compound…	6.3.3.2	K01934~MTHFS:5-formyltetrahydrofolate cyclo-ligase	ko00670~One carbon pool by folate; ko01100~Metabolic pathways	-	R02301	RC00183	ko00000,ko00001,ko01000	-	-	-	Viridiplantae	37Q2I@33090,3G7T4@35493,COG0212@1,KOG3093@2759	NA|NA|NA	H	Belongs to the 5-formyltetrahydrofolate cyclo-ligase family	sp|Q8L539|5FCL_ARATH 5-formyltetrahydrofolate cyclo-ligase, mitochondrial OS=Arabidopsis thaliana OX=3702 GN=5FCL PE=1 SV=1	tr|A0A443N0S4|A0A443N0S4_9MAGN 5-formyltetrahydrofolate cyclo-ligase OS=Cinnamomum micranthum f. kanehirae OX=337451 GN=CKAN_00033700 PE=3 SV=1	gi|720086332|ref|XP_010243805.1| PREDICTED: 5-formyltetrahydrofolate cyclo-ligase, mitochondrial isoform X1 [Nelumbo nucifera]	AT5G13050.1 pep:known chromosome:TAIR10:5:4136556:4138792:-1 gene:AT5G13050 transcript:AT5G13050.1 description:"5-formyltetrahydrofolate cyclo-ligase, mitochondrial"	-	-	G3DSA:3.40.50.10420	PF01812 5-formyltetrahydrofolate cyclo-ligase family	SIGNAL_PEPTIDE_N_REGION N-terminal region of a signal peptide.;SIGNAL_PEPTIDE_C_REGION C-terminal region of a signal peptide.;SIGNAL_PEPTIDE Signal peptide region;NON_CYTOPLASMIC_DOMAIN Region of a membrane-bound protein predicted to be outside the membrane, in the extracellular region.;SIGNAL_PEPTIDE_H_REGION Hydrophobic region of a signal peptide.	-	-	SSF100950	TIGR02727 MTHFS_bact: 5-formyltetrahydrofolate cyclo-ligase
Cicha01G0033300	4432.XP_010241969.1	7.4e-127	459.9	Streptophyta	-	GO:0003674~molecular_function; GO:0003824~catalytic activity; GO:0004842~ubiquitin-protein transferase activity; GO:0006464~cellular protein modification process; GO:0006807~nitrogen compound metabolic process; GO:0008150~biological_process; GO:0008152~metabolic process; GO:0009987~cellular process; GO:0016567~protein ubiquitination; GO:0016740~transferase activity; GO:0019538~protein metabolic p…	-	-	-	-	-	-	-	-	-	-	Viridiplantae	37HMB@33090,3GCMI@35493,KOG1039@1,KOG1039@2759	NA|NA|NA	O	Prokaryotic RING finger family 4	sp|Q9M022|AIRP2_ARATH E3 ubiquitin-protein ligase AIRP2 OS=Arabidopsis thaliana OX=3702 GN=AIRP2 PE=1 SV=1	tr|A0A443N0U4|A0A443N0U4_9MAGN Zinc finger protein OS=Cinnamomum micranthum f. kanehirae OX=337451 GN=CKAN_00033800 PE=4 SV=1	gi|720080421|ref|XP_010241969.1| PREDICTED: uncharacterized protein LOC104586431 isoform X1 [Nelumbo nucifera]	AT3G47160.1 pep:known chromosome:TAIR10:3:17359988:17362118:-1 gene:AT3G47160 transcript:AT3G47160.1 description:"RING/U-box superfamily protein"	-	Coil	G3DSA:3.30.40.10	PF13920 Zinc finger, C3HC4 type (RING finger)	TRANSMEMBRANE Region of a membrane-bound protein predicted to be embedded in the membrane.;CYTOPLASMIC_DOMAIN Region of a membrane-bound protein predicted to be outside the membrane, in the cytoplasm.;NON_CYTOPLASMIC_DOMAIN Region of a membrane-bound protein predicted to be outside the membrane, in the extracellular region.	-	SM00184	SSF57850	-
Cicha01G0033400	4432.XP_010274018.1	5.7e-112	412.5	Streptophyta	-	GO:0005575~cellular_component; GO:0005623~obsolete cell; GO:0005886~plasma membrane; GO:0016020~membrane; GO:0044464~obsolete cell part; GO:0071944~cell periphery	2.7.11.1	-	-	M00686	-	-	ko00000,ko00001,ko00002,ko01000,ko01001	-	-	-	Viridiplantae	2QPYS@2759,37Q18@33090,3GCT9@35493,COG4886@1	NA|NA|NA	T	Belongs to the protein kinase superfamily. Ser Thr protein kinase family	sp|Q9SD62|Y3471_ARATH Putative receptor-like protein kinase At3g47110 OS=Arabidopsis thaliana OX=3702 GN=At3g47110 PE=3 SV=1	tr|A0A443P0C6|A0A443P0C6_9MAGN LRR.XII-like protein OS=Cinnamomum micranthum f. kanehirae OX=337451 GN=CKAN_01303800 PE=4 SV=1	gi|633020245|gb|AHZ44755.1| LRR.XII-like protein, partial [Platanus x acerifolia]	AT3G47090.1 pep:known chromosome:TAIR10:3:17341512:17344645:-1 gene:AT3G47090 transcript:AT3G47090.1 description:"Leucine-rich repeat protein kinase family protein"	-	-	G3DSA:1.20.5.100;G3DSA:3.80.10.10;G3DSA:1.10.510.10;G3DSA:3.30.200.20	PF00069 Protein kinase domain;PF08263 Leucine rich repeat N-terminal domain	SIGNAL_PEPTIDE_N_REGION N-terminal region of a signal peptide.;TRANSMEMBRANE Region of a membrane-bound protein predicted to be embedded in the membrane.;SIGNAL_PEPTIDE_H_REGION Hydrophobic region of a signal peptide.;SIGNAL_PEPTIDE_C_REGION C-terminal region of a signal peptide.;SIGNAL_PEPTIDE Signal peptide region;NON_CYTOPLASMIC_DOMAIN Region of a membrane-bound protein predicted to be outside…	-	SM00369;SM00220	SSF52058;SSF52047;SSF56112	-
Cicha01G0033500	4432.XP_010241963.1	1.5e-11	74.7	Streptophyta	-	-	-	-	-	-	-	-	-	-	-	-	Viridiplantae	28J1D@1,2QWK6@2759,37S23@33090,3G9WD@35493	NA|NA|NA	-	-	-	tr|A0A3S3MNV9|A0A3S3MNV9_9MAGN Tetraspanin-19-like protein OS=Cinnamomum micranthum f. kanehirae OX=337451 GN=CKAN_00035000 PE=4 SV=1	gi|720080407|ref|XP_010241966.1| PREDICTED: tetraspanin-19 isoform X2 [Nelumbo nucifera]	-	-	-	-	-	-	-	-	-	-
Cicha01G0033600	102107.XP_008224399.1	4.1e-32	147.1	fabids	-	-	-	-	-	-	-	-	-	-	-	-	Viridiplantae	2QPYS@2759,37Q18@33090,3GA2W@35493,4JTPH@91835,COG4886@1	NA|NA|NA	T	LRR receptor-like serine threonine-protein kinase	sp|C0LGP4|Y3475_ARATH Probable LRR receptor-like serine/threonine-protein kinase At3g47570 OS=Arabidopsis thaliana OX=3702 GN=At3g47570 PE=2 SV=1	tr|A0A443P0C6|A0A443P0C6_9MAGN LRR.XII-like protein OS=Cinnamomum micranthum f. kanehirae OX=337451 GN=CKAN_01303800 PE=4 SV=1	gi|802751542|ref|XP_012088043.1| PREDICTED: putative receptor-like protein kinase At3g47110 [Jatropha curcas]	AT3G47160.1 pep:known chromosome:TAIR10:3:17359988:17362118:-1 gene:AT3G47160 transcript:AT3G47160.1 description:"RING/U-box superfamily protein"	-	-	G3DSA:3.30.200.20;G3DSA:3.80.10.10;G3DSA:1.10.510.10;G3DSA:1.20.5.100	PF00560 Leucine Rich Repeat;PF00069 Protein kinase domain;PF13855 Leucine rich repeat;PF08263 Leucine rich repeat N-terminal domain	TRANSMEMBRANE Region of a membrane-bound protein predicted to be embedded in the membrane.;CYTOPLASMIC_DOMAIN Region of a membrane-bound protein predicted to be outside the membrane, in the cytoplasm.;NON_CYTOPLASMIC_DOMAIN Region of a membrane-bound protein predicted to be outside the membrane, in the extracellular region.	-	SM00369	SSF52058;SSF56112	-
Cicha01G0033700	29730.Gorai.006G062800.1	1.7e-89	337.8	Streptophyta	-	GO:0005575~cellular_component; GO:0005623~obsolete cell; GO:0005886~plasma membrane; GO:0016020~membrane; GO:0044464~obsolete cell part; GO:0071944~cell periphery	-	-	-	-	-	-	-	-	-	-	Viridiplantae	2QPYS@2759,37Q18@33090,3GCT9@35493,COG4886@1	NA|NA|NA	T	Belongs to the protein kinase superfamily. Ser Thr protein kinase family	sp|C0LGP4|Y3475_ARATH Probable LRR receptor-like serine/threonine-protein kinase At3g47570 OS=Arabidopsis thaliana OX=3702 GN=At3g47570 PE=2 SV=1	tr|A0A443P0C6|A0A443P0C6_9MAGN LRR.XII-like protein OS=Cinnamomum micranthum f. kanehirae OX=337451 GN=CKAN_01303800 PE=4 SV=1	gi|763767155|gb|KJB34370.1| hypothetical protein B456_006G062800 [Gossypium raimondii]	AT3G47090.1 pep:known chromosome:TAIR10:3:17341512:17344645:-1 gene:AT3G47090 transcript:AT3G47090.1 description:"Leucine-rich repeat protein kinase family protein"	-	-	G3DSA:2.160.20.80;G3DSA:1.20.5.100;G3DSA:3.80.10.10;G3DSA:1.10.510.10;G3DSA:3.30.200.20	PF00560 Leucine Rich Repeat;PF00069 Protein kinase domain;PF08263 Leucine rich repeat N-terminal domain	TRANSMEMBRANE Region of a membrane-bound protein predicted to be embedded in the membrane.;CYTOPLASMIC_DOMAIN Region of a membrane-bound protein predicted to be outside the membrane, in the cytoplasm.;NON_CYTOPLASMIC_DOMAIN Region of a membrane-bound protein predicted to be outside the membrane, in the extracellular region.	-	SM00220;SM00369	SSF52058;SSF56112	-
Cicha01G0033800	42345.XP_008802328.1	1.6e-85	322.4	Liliopsida	-	-	-	-	-	-	-	-	-	-	-	-	Viridiplantae	28J1D@1,2QWK6@2759,37S23@33090,3G9WD@35493,3KW6B@4447	NA|NA|NA	-	-	sp|Q940P5|TET19_ARATH Tetraspanin-19 OS=Arabidopsis thaliana OX=3702 GN=TOM2AH3 PE=2 SV=1	tr|A0A3S3MNV9|A0A3S3MNV9_9MAGN Tetraspanin-19-like protein OS=Cinnamomum micranthum f. kanehirae OX=337451 GN=CKAN_00035000 PE=4 SV=1	gi|672164876|ref|XP_008802328.1| PREDICTED: tetraspanin-19-like [Phoenix dactylifera]	AT2G20740.1 pep:known chromosome:TAIR10:2:8935607:8937512:1 gene:AT2G20740 transcript:AT2G20740.1 description:"Tetraspanin-19"	-	-	-	PF00335 Tetraspanin family	TRANSMEMBRANE Region of a membrane-bound protein predicted to be embedded in the membrane.;CYTOPLASMIC_DOMAIN Region of a membrane-bound protein predicted to be outside the membrane, in the cytoplasm.;NON_CYTOPLASMIC_DOMAIN Region of a membrane-bound protein predicted to be outside the membrane, in the extracellular region.	-	-	-	-
Cicha01G0033900	4432.XP_010247797.1	6.8e-24	116.3	Streptophyta	-	-	-	-	-	-	-	-	-	-	-	-	Viridiplantae	37SFM@33090,3GBX7@35493,COG0814@1,KOG1303@2759	NA|NA|NA	E	Amino acid permease	sp|Q39134|AAP3_ARATH Amino acid permease 3 OS=Arabidopsis thaliana OX=3702 GN=AAP3 PE=1 SV=2	tr|A0A443PHY1|A0A443PHY1_9MAGN Amino acid permease 8-like protein OS=Cinnamomum micranthum f. kanehirae OX=337451 GN=CKAN_01944400 PE=4 SV=1	gi|720098976|ref|XP_010247797.1| PREDICTED: amino acid permease 8-like [Nelumbo nucifera]	AT5G49630.1 pep:known chromosome:TAIR10:5:20142470:20146498:-1 gene:AT5G49630 transcript:AT5G49630.1 description:"Amino acid permease 6"	-	-	-	PF01490 Transmembrane amino acid transporter protein	TRANSMEMBRANE Region of a membrane-bound protein predicted to be embedded in the membrane.;CYTOPLASMIC_DOMAIN Region of a membrane-bound protein predicted to be outside the membrane, in the cytoplasm.;NON_CYTOPLASMIC_DOMAIN Region of a membrane-bound protein predicted to be outside the membrane, in the extracellular region.	-	-	-	-
Cicha01G0034000	4432.XP_010260767.1	1.1e-171	609.8	Streptophyta	-	-	-	K14797~ENP1,BYSL:essential nuclear protein 1	-	-	-	-	ko00000,ko03009	-	-	-	Viridiplantae	37P7X@33090,3G7TY@35493,KOG3871@1,KOG3871@2759	NA|NA|NA	W	Bystin-like	sp|O54825|BYST_MOUSE Bystin OS=Mus musculus OX=10090 GN=Bysl PE=1 SV=3	tr|A0A443N0V4|A0A443N0V4_9MAGN Bystin OS=Cinnamomum micranthum f. kanehirae OX=337451 GN=CKAN_00035100 PE=4 SV=1	gi|695041102|ref|XP_009408149.1| PREDICTED: bystin [Musa acuminata subsp. malaccensis]	AT1G31660.1 pep:known chromosome:TAIR10:1:11330956:11333540:-1 gene:AT1G31660 transcript:AT1G31660.1 description:"CONTAINS InterPro DOMAIN/s\x3a Bystin (InterPro\x3aIPR007955)\x3b Has 475 Blast hits to 467 proteins in 210 species\x3a Archae - 0\x3b Bacteria - 9\x3b Metazoa - 155\x3b Fungi - 139\x3b Plants - 55\x3b Viruses - 0\x3b Other Eukaryotes - 117 (source\x3a NCBI BLink)."	-	-	-	PF05291 Bystin	-	-	-	-	-
Cicha01G0034200	4432.XP_010241957.1	4.2e-58	230.7	Streptophyta	-	-	-	-	-	-	-	-	-	-	-	-	Viridiplantae	2ATN8@1,2RZSB@2759,37UZS@33090,3GIST@35493	NA|NA|NA	-	-	-	tr|A0A1U8Q077|A0A1U8Q077_NELNU uncharacterized protein LOC104586424 OS=Nelumbo nucifera OX=4432 GN=LOC104586424 PE=4 SV=1	gi|720080376|ref|XP_010241957.1| PREDICTED: uncharacterized protein LOC104586424 [Nelumbo nucifera]	AT4G21720.1 pep:known chromosome:TAIR10:4:11542490:11544608:1 gene:AT4G21720 transcript:AT4G21720.1 description:"unknown protein\x3b Has 2692 Blast hits to 975 proteins in 186 species\x3a Archae - 4\x3b Bacteria - 460\x3b Metazoa - 658\x3b Fungi - 93\x3b Plants - 1089\x3b Viruses - 100\x3b Other Eukaryotes - 288 (source\x3a NCBI BLink)."	-	-	-	-	-	-	-	-	-
Cicha01G0034300	42345.XP_008778474.1	0	1176	Liliopsida	-	GO:0000003~reproduction; GO:0000139~Golgi membrane; GO:0000325~plant-type vacuole; GO:0001558~regulation of cell growth; GO:0003002~regionalization; GO:0003006~developmental process involved in reproduction; GO:0003674~molecular_function; GO:0005215~transporter activity; GO:0005326~neurotransmitter transmembrane transporter activity; GO:0005575~cellular_component; GO:0005618~cell wall; GO:0005622…	-	-	-	-	-	-	ko00000,ko00001,ko02000,ko04147	2.A.92.1	-	-	Viridiplantae	37JCY@33090,3GCF3@35493,3KPUV@4447,KOG1362@1,KOG1362@2759	NA|NA|NA	I	Belongs to the CTL (choline transporter-like) family	sp|Q94AN2|CHER1_ARATH Choline transporter protein 1 OS=Arabidopsis thaliana OX=3702 GN=CHER1 PE=1 SV=1	tr|A0A3S3PSV1|A0A3S3PSV1_9MAGN Choline transporter-like protein 2 OS=Cinnamomum micranthum f. kanehirae OX=337451 GN=CKAN_00035300 PE=3 SV=1	gi|672114759|ref|XP_008778474.1| PREDICTED: choline transporter-like protein 2 [Phoenix dactylifera]	AT3G15380.1 pep:known chromosome:TAIR10:3:5193228:5196591:1 gene:AT3G15380 transcript:AT3G15380.1 description:"Plasma-membrane choline transporter family protein"	-	-	-	PF04515 Plasma-membrane choline transporter	TRANSMEMBRANE Region of a membrane-bound protein predicted to be embedded in the membrane.;CYTOPLASMIC_DOMAIN Region of a membrane-bound protein predicted to be outside the membrane, in the cytoplasm.;NON_CYTOPLASMIC_DOMAIN Region of a membrane-bound protein predicted to be outside the membrane, in the extracellular region.	-	-	-	-
Cicha01G0034400	3694.POPTR_0004s04260.1	1.3e-49	203	fabids	-	GO:0003674~molecular_function; GO:0003700~DNA-binding transcription factor activity; GO:0006355~regulation of transcription, DNA-templated; GO:0008150~biological_process; GO:0009889~regulation of biosynthetic process; GO:0010033~response to organic substance; GO:0010200~response to chitin; GO:0010243~response to organonitrogen compound; GO:0010468~regulation of gene expression; GO:0010556~regulat…	-	K09419~HSFF:heat shock transcription factor, other eukaryote	-	-	-	-	ko00000,ko03000	-	-	-	Viridiplantae	37TYC@33090,3GICR@35493,4JP9D@91835,COG5169@1,KOG0627@2759	NA|NA|NA	K	Heat Stress Transcription Factor	sp|O22230|HSFB3_ARATH Heat stress transcription factor B-3 OS=Arabidopsis thaliana OX=3702 GN=HSFB3 PE=1 SV=1	tr|A0A443N0U2|A0A443N0U2_9MAGN Heat stress transcription factor B-4b-like protein OS=Cinnamomum micranthum f. kanehirae OX=337451 GN=CKAN_00035400 PE=3 SV=1	gi|743776256|ref|XP_010918529.1| PREDICTED: heat stress transcription factor B-4b-like [Elaeis guineensis]	AT2G41690.1 pep:known chromosome:TAIR10:2:17381723:17382577:1 gene:AT2G41690 transcript:AT2G41690.1 description:"Heat stress transcription factor B-3"	-	Coil	G3DSA:1.10.10.10	PF00447 HSF-type DNA-binding	-	PR00056 Heat shock factor (HSF) domain signature	SM00415	SSF46785	-
Cicha01G0034500	3694.POPTR_0011s12160.1	3.6e-73	282	fabids	-	-	-	-	-	-	-	-	-	-	-	-	Viridiplantae	28HHB@1,2QPV8@2759,37JBW@33090,3GF2D@35493,4JJKS@91835	NA|NA|NA	S	RNA-binding protein	-	tr|A0A3S4N339|A0A3S4N339_9MAGN Vicilin-like seed storage protein OS=Cinnamomum micranthum f. kanehirae OX=337451 GN=CKAN_00035500 PE=4 SV=1	gi|224114964|ref|XP_002316904.1| hypothetical protein POPTR_0011s12160g [Populus trichocarpa]	AT5G53800.1 pep:known chromosome:TAIR10:5:21848135:21850111:1 gene:AT5G53800 transcript:AT5G53800.1 description:"unknown protein\x3b Has 30201 Blast hits to 17322 proteins in 780 species\x3a Archae - 12\x3b Bacteria - 1396\x3b Metazoa - 17338\x3b Fungi - 3422\x3b Plants - 5037\x3b Viruses - 0\x3b Other Eukaryotes - 2996 (source\x3a NCBI BLink)."	-	Coil	-	-	-	-	-	-	-
Cicha01G0034600	29760.VIT_19s0014g02920.t01	9.2e-164	583.6	Streptophyta	-	-	-	-	-	-	-	-	-	-	-	-	Viridiplantae	37PCN@33090,3G8KZ@35493,KOG4197@1,KOG4197@2759	NA|NA|NA	K	Pentatricopeptide repeat-containing protein	sp|Q84JR3|PP334_ARATH Pentatricopeptide repeat-containing protein At4g21705, mitochondrial OS=Arabidopsis thaliana OX=3702 GN=At4g21705 PE=2 SV=1	tr|A0A3S3M923|A0A3S3M923_9MAGN Pentatricopeptide repeat-containing protein, mitochondrial OS=Cinnamomum micranthum f. kanehirae OX=337451 GN=CKAN_00035600 PE=4 SV=1	gi|225461407|ref|XP_002282230.1| PREDICTED: pentatricopeptide repeat-containing protein At4g21705, mitochondrial [Vitis vinifera]	AT4G21705.1 pep:known chromosome:TAIR10:4:11532971:11534847:-1 gene:AT4G21705 transcript:AT4G21705.1 description:"Pentatricopeptide repeat-containing protein At4g21705, mitochondrial"	-	-	G3DSA:1.25.40.10;G3DSA:3.30.2320.10	PF01535 PPR repeat;PF13041 PPR repeat family	-	-	-	SSF48452	TIGR00756 PPR: pentatricopeptide repeat domain
Cicha01G0034700	29760.VIT_19s0014g02920.t01	8.5e-114	417.5	Streptophyta	-	-	-	-	-	-	-	-	-	-	-	-	Viridiplantae	37PCN@33090,3G8KZ@35493,KOG4197@1,KOG4197@2759	NA|NA|NA	K	Pentatricopeptide repeat-containing protein	sp|Q84JR3|PP334_ARATH Pentatricopeptide repeat-containing protein At4g21705, mitochondrial OS=Arabidopsis thaliana OX=3702 GN=At4g21705 PE=2 SV=1	tr|A0A3S3PRL5|A0A3S3PRL5_9MAGN Pentatricopeptide repeat-containing protein, mitochondrial OS=Cinnamomum micranthum f. kanehirae OX=337451 GN=CKAN_00035900 PE=4 SV=1	gi|225461407|ref|XP_002282230.1| PREDICTED: pentatricopeptide repeat-containing protein At4g21705, mitochondrial [Vitis vinifera]	AT4G21705.1 pep:known chromosome:TAIR10:4:11532971:11534847:-1 gene:AT4G21705 transcript:AT4G21705.1 description:"Pentatricopeptide repeat-containing protein At4g21705, mitochondrial"	-	-	G3DSA:1.25.40.10;G3DSA:3.30.2320.10	PF01535 PPR repeat;PF13041 PPR repeat family	SIGNAL_PEPTIDE_N_REGION N-terminal region of a signal peptide.;SIGNAL_PEPTIDE_C_REGION C-terminal region of a signal peptide.;SIGNAL_PEPTIDE Signal peptide region;SIGNAL_PEPTIDE_H_REGION Hydrophobic region of a signal peptide.;NON_CYTOPLASMIC_DOMAIN Region of a membrane-bound protein predicted to be outside the membrane, in the extracellular region.	-	-	SSF48452	TIGR00756 PPR: pentatricopeptide repeat domain
Cicha01G0034800	4098.XP_009629682.1	4e-23	115.2	asterids	-	GO:0001101~response to acid chemical; GO:0003674~molecular_function; GO:0003824~catalytic activity; GO:0004842~ubiquitin-protein transferase activity; GO:0005575~cellular_component; GO:0005622~intracellular anatomical structure; GO:0005623~obsolete cell; GO:0005737~cytoplasm; GO:0005783~endoplasmic reticulum; GO:0005789~endoplasmic reticulum membrane; GO:0006464~cellular protein modification proc…	2.3.2.27	K10666~RNF5:E3 ubiquitin-protein ligase RNF5	ko04141~Protein processing in endoplasmic reticulum	-	-	-	ko00000,ko00001,ko01000,ko04121	-	-	-	Viridiplantae	37TJ9@33090,3GFZK@35493,44JIY@71274,COG5574@1,KOG0823@2759	NA|NA|NA	O	RING-type zinc-finger	sp|Q8GUK7|RMA3_ARATH E3 ubiquitin-protein ligase RMA3 OS=Arabidopsis thaliana OX=3702 GN=RMA3 PE=1 SV=1	tr|A0A3S3N4C3|A0A3S3N4C3_9MAGN E3 ubiquitin-protein ligase RMA1H1-like protein OS=Cinnamomum micranthum f. kanehirae OX=337451 GN=CKAN_02125000 PE=4 SV=1	gi|302143025|emb|CBI20320.3| unnamed protein product [Vitis vinifera]	AT4G27470.1 pep:known chromosome:TAIR10:4:13734999:13736518:1 gene:AT4G27470 transcript:AT4G27470.1 description:"E3 ubiquitin-protein ligase RMA3"	cd16745 RING-HC_AtRMA_like	-	G3DSA:3.30.40.10	PF13920 Zinc finger, C3HC4 type (RING finger)	TRANSMEMBRANE Region of a membrane-bound protein predicted to be embedded in the membrane.;CYTOPLASMIC_DOMAIN Region of a membrane-bound protein predicted to be outside the membrane, in the cytoplasm.;NON_CYTOPLASMIC_DOMAIN Region of a membrane-bound protein predicted to be outside the membrane, in the extracellular region.	-	SM00184	SSF57850	-
Cicha01G0034900	29760.VIT_19s0014g02890.t01	5.9e-60	237.7	Streptophyta	-	GO:0003674~molecular_function; GO:0003824~catalytic activity; GO:0004791~thioredoxin-disulfide reductase activity; GO:0004857~enzyme inhibitor activity; GO:0005488~binding; GO:0005515~protein binding; GO:0005575~cellular_component; GO:0005618~cell wall; GO:0005622~intracellular anatomical structure; GO:0005623~obsolete cell; GO:0005737~cytoplasm; GO:0006109~regulation of carbohydrate metabolic pr…	-	-	-	-	-	-	ko00000,ko00001,ko03110	-	-	-	Viridiplantae	37UUM@33090,3GIDN@35493,COG0526@1,KOG0910@2759	NA|NA|NA	O	Thioredoxin	sp|Q6H7E4|TRXM1_ORYSJ Thioredoxin M1, chloroplastic OS=Oryza sativa subsp. japonica OX=39947 GN=Os02g0639900 PE=2 SV=1	tr|A0A443N0X2|A0A443N0X2_9MAGN Thioredoxin-like protein OS=Cinnamomum micranthum f. kanehirae OX=337451 GN=CKAN_00036000 PE=4 SV=1	gi|359493854|ref|XP_002282265.2| PREDICTED: thioredoxin M4, chloroplastic [Vitis vinifera]	AT4G03520.1 pep:known chromosome:TAIR10:4:1562359:1564192:-1 gene:AT4G03520 transcript:AT4G03520.1 description:"Thioredoxin M2, chloroplastic"	cd02947 TRX_family	-	G3DSA:3.40.30.10	PF00085 Thioredoxin	-	PR00421 Thioredoxin family signature	-	SSF52833	TIGR01068 thioredoxin: thioredoxin
Cicha01G0035000	4432.XP_010266594.1	0	1181.4	Streptophyta	-	-	-	K09490~HSPA5,BIP:endoplasmic reticulum chaperone BiP	ko03060~Protein export; ko04141~Protein processing in endoplasmic reticulum	-	-	-	ko00000,ko00001,ko03110,ko04131,ko04147	1.A.33	-	-	Viridiplantae	37ISV@33090,3GGBZ@35493,COG0443@1,KOG0100@2759	NA|NA|NA	O	Belongs to the heat shock protein 70 family	sp|Q03685|BIP5_TOBAC Luminal-binding protein 5 OS=Nicotiana tabacum OX=4097 GN=BIP5 PE=2 SV=1	tr|A0A443N0U5|A0A443N0U5_9MAGN Luminal-binding protein 4 OS=Cinnamomum micranthum f. kanehirae OX=337451 GN=CKAN_00036100 PE=3 SV=1	gi|743831898|ref|XP_010934830.1| PREDICTED: luminal-binding protein 4 [Elaeis guineensis]	AT5G42020.1 pep:known chromosome:TAIR10:5:16807483:16810646:-1 gene:AT5G42020 transcript:AT5G42020.1 description:"Mediator of RNA polymerase II transcription subunit 37f"	cd10241 HSPA5-like_NBD	Coil	G3DSA:3.90.640.10;G3DSA:3.30.420.40;G3DSA:2.60.34.10;G3DSA:1.20.1270.10	PF00012 Hsp70 protein	SIGNAL_PEPTIDE_N_REGION N-terminal region of a signal peptide.;SIGNAL_PEPTIDE_C_REGION C-terminal region of a signal peptide.;SIGNAL_PEPTIDE Signal peptide region;SIGNAL_PEPTIDE_H_REGION Hydrophobic region of a signal peptide.;NON_CYTOPLASMIC_DOMAIN Region of a membrane-bound protein predicted to be outside the membrane, in the extracellular region.	PR00301 70kDa heat shock protein signature	-	SSF53067;SSF100934;SSF100920	-
Cicha01G0035100	29760.VIT_02s0025g02160.t01	0	1222.2	Streptophyta	-	-	-	K06158~ABCF3:ATP-binding cassette, subfamily F, member 3	-	-	-	-	ko00000,ko03012	-	-	-	Viridiplantae	37HR7@33090,3GD4V@35493,COG0488@1,KOG0062@2759	NA|NA|NA	EJ	ABC transporter F family member	sp|Q8H0V6|AB3F_ARATH ABC transporter F family member 3 OS=Arabidopsis thaliana OX=3702 GN=ABCF3 PE=1 SV=1	tr|A0A3S3N3R1|A0A3S3N3R1_9MAGN ABC transporter-like protein OS=Cinnamomum micranthum f. kanehirae OX=337451 GN=CKAN_00036200 PE=4 SV=1	gi|225426226|ref|XP_002263179.1| PREDICTED: ABC transporter F family member 3 [Vitis vinifera]	AT1G64550.1 pep:known chromosome:TAIR10:1:23968779:23973614:1 gene:AT1G64550 transcript:AT1G64550.1 description:"ABC transporter F family member 3"	cd03221 ABCF_EF-3	-	G3DSA:3.40.50.300	PF00005 ABC transporter;PF12848 ABC transporter	-	-	SM00382	SSF52540	-
Cicha01G0035200	4432.XP_010275233.1	6e-35	153.7	Streptophyta	-	-	-	K11270~CTF8:chromosome transmission fidelity protein 8	-	-	-	-	ko00000,ko03036	-	-	-	Viridiplantae	37VSM@33090,3GJDG@35493,KOG4487@1,KOG4487@2759	NA|NA|NA	S	Chromosome transmission fidelity protein 8	-	tr|A0A443N0V2|A0A443N0V2_9MAGN Chromosome transmission fidelity protein 8 OS=Cinnamomum micranthum f. kanehirae OX=337451 GN=CKAN_00036300 PE=4 SV=1	gi|747059611|ref|XP_011076195.1| PREDICTED: putative uncharacterized protein DDB_G0287975 [Sesamum indicum]	AT5G52220.1 pep:known chromosome:TAIR10:5:21207097:21207678:-1 gene:AT5G52220 transcript:AT5G52220.1 description:"CONTAINS InterPro DOMAIN/s\x3a Chromosome transmission fidelity protein 8 (InterPro\x3aIPR018607)\x3b Has 127 Blast hits to 127 proteins in 63 species\x3a Archae - 0\x3b Bacteria - 0\x3b Metazoa - 70\x3b Fungi - 17\x3b Plants - 31\x3b Viruses - 0\x3b Other Eukaryotes - 9 (source /.../…	-	-	-	PF09696 Ctf8	-	-	-	-	-
Cicha01G0035300	-	-	-	-	-	-	-	-	-	-	-	-	-	-	-	-	-	-	-	-	-	-	tr|A0A443NCL3|A0A443NCL3_9MAGN Uncharacterized protein OS=Cinnamomum micranthum f. kanehirae OX=337451 GN=CKAN_00467500 PE=4 SV=1	-	-	-	-	G3DSA:3.30.2320.10	PF13041 PPR repeat family	-	-	-	-	TIGR00756 PPR: pentatricopeptide repeat domain
Cicha01G0035400	3983.cassava4.1_018412m	4.2e-47	194.5	fabids	-	GO:0005575~cellular_component; GO:0005622~intracellular anatomical structure; GO:0005623~obsolete cell; GO:0005737~cytoplasm; GO:0044424~obsolete intracellular part; GO:0044464~obsolete cell part	-	-	-	-	-	-	-	-	-	-	Viridiplantae	37UIN@33090,3GIY4@35493,4JQ4R@91835,KOG1030@1,KOG1030@2759	NA|NA|NA	S	Elicitor-responsive protein	sp|Q25AG5|ERG3_ORYSI Elicitor-responsive protein 3 OS=Oryza sativa subsp. indica OX=39946 GN=ERG3 PE=2 SV=1	tr|A0A3S3ME78|A0A3S3ME78_9MAGN Elicitor-responsive protein 3 isoform X1 OS=Cinnamomum micranthum f. kanehirae OX=337451 GN=CKAN_00036400 PE=4 SV=1	gi|719998661|ref|XP_010255470.1| PREDICTED: elicitor-responsive protein 3 [Nelumbo nucifera]	AT1G63220.1 pep:known chromosome:TAIR10:1:23448919:23450452:1 gene:AT1G63220 transcript:AT1G63220.1 description:"C2 domain-containing protein At1g63220"	-	-	G3DSA:2.60.40.150	PF00168 C2 domain	TRANSMEMBRANE Region of a membrane-bound protein predicted to be embedded in the membrane.;CYTOPLASMIC_DOMAIN Region of a membrane-bound protein predicted to be outside the membrane, in the cytoplasm.;NON_CYTOPLASMIC_DOMAIN Region of a membrane-bound protein predicted to be outside the membrane, in the extracellular region.	-	SM00239	SSF49562	-
Cicha01G0035500	4432.XP_010273135.1	6e-39	169.5	Streptophyta	-	GO:0000166~nucleotide binding; GO:0003674~molecular_function; GO:0003676~nucleic acid binding; GO:0003677~DNA binding; GO:0005488~binding; GO:0005575~cellular_component; GO:0005622~intracellular anatomical structure; GO:0005623~obsolete cell; GO:0005634~nucleus; GO:0008327~methyl-CpG binding; GO:0036094~small molecule binding; GO:0043226~organelle; GO:0043227~membrane-bounded organelle; GO:004322…	-	-	-	-	-	-	-	-	-	-	Viridiplantae	2CNHC@1,2QWBB@2759,37TKU@33090,3GE2S@35493	NA|NA|NA	S	methyl-CpG-binding domain-containing protein 13	sp|Q9LTJ8|MBD13_ARATH Methyl-CpG-binding domain-containing protein 13 OS=Arabidopsis thaliana OX=3702 GN=MBD13 PE=2 SV=1	tr|A0A5N6R602|A0A5N6R602_9ROSI Uncharacterized protein OS=Carpinus fangiana OX=176857 GN=FH972_012135 PE=4 SV=1	gi|731379449|ref|XP_010661051.1| PREDICTED: methyl-CpG-binding domain-containing protein 13 isoform X1 [Vitis vinifera]	AT5G52230.1 pep:known chromosome:TAIR10:5:21207888:21211809:-1 gene:AT5G52230 transcript:AT5G52230.1 description:"Methyl-CpG-binding domain-containing protein 13"	-	Coil	G3DSA:3.30.890.10	PF01429 Methyl-CpG binding domain	-	-	-	SSF54171	-
Cicha01G0035600	218851.Aquca_049_00020.1	3.9e-101	374.8	Streptophyta	-	-	1.1.1.208	K15095~E1.1.1.208:(+)-neomenthol dehydrogenase	ko00902~Monoterpenoid biosynthesis; ko01110~Biosynthesis of secondary metabolites	-	R02548	RC00154	ko00000,ko00001,ko01000	-	-	-	Viridiplantae	37QB9@33090,3GAD2@35493,COG1028@1,KOG1208@2759	NA|NA|NA	Q	Belongs to the short-chain dehydrogenases reductases (SDR) family	sp|A4UHT7|SALR_PAPBR Salutaridine reductase OS=Papaver bracteatum OX=215227 GN=SALR PE=1 SV=1	tr|A0A3S3NNN9|A0A3S3NNN9_9MAGN Short-chain dehydrogenase/reductase SDR OS=Cinnamomum micranthum f. kanehirae OX=337451 GN=CKAN_00036500 PE=4 SV=1	gi|225348625|gb|ACN87274.1| short chain dehydrogenase/reductase [Chelidonium majus]	AT3G61220.1 pep:known chromosome:TAIR10:3:22662960:22664493:1 gene:AT3G61220 transcript:AT3G61220.1 description:"(+)-neomenthol dehydrogenase"	cd05324 carb_red_PTCR-like_SDR_c	-	G3DSA:3.40.50.720	PF13561 Enoyl-(Acyl carrier protein) reductase;PF00106 short chain dehydrogenase	-	PR00080 Short-chain dehydrogenase/reductase (SDR) superfamily signature;PR00081 Glucose/ribitol dehydrogenase family signature	-	SSF51735	-
Cicha01G0035700	29760.VIT_15s0046g03600.t01	1.1e-100	373.6	Streptophyta	-	-	1.1.1.208	K15095~E1.1.1.208:(+)-neomenthol dehydrogenase	ko00902~Monoterpenoid biosynthesis; ko01110~Biosynthesis of secondary metabolites	-	R02548	RC00154	ko00000,ko00001,ko01000	-	-	-	Viridiplantae	37QB9@33090,3GAD2@35493,COG1028@1,KOG1208@2759	NA|NA|NA	Q	Belongs to the short-chain dehydrogenases reductases (SDR) family	sp|A4UHT7|SALR_PAPBR Salutaridine reductase OS=Papaver bracteatum OX=215227 GN=SALR PE=1 SV=1	tr|A0A443N0X1|A0A443N0X1_9MAGN Short-chain dehydrogenase/reductase SDR OS=Cinnamomum micranthum f. kanehirae OX=337451 GN=CKAN_00036800 PE=3 SV=1	gi|225348625|gb|ACN87274.1| short chain dehydrogenase/reductase [Chelidonium majus]	AT3G61220.1 pep:known chromosome:TAIR10:3:22662960:22664493:1 gene:AT3G61220 transcript:AT3G61220.1 description:"(+)-neomenthol dehydrogenase"	cd05324 carb_red_PTCR-like_SDR_c	-	G3DSA:3.40.50.720	PF00106 short chain dehydrogenase	-	PR00080 Short-chain dehydrogenase/reductase (SDR) superfamily signature;PR00081 Glucose/ribitol dehydrogenase family signature	-	SSF51735	-
Cicha01G0035800	218851.Aquca_013_00368.1	6.9e-169	600.5	Streptophyta	-	-	-	-	-	-	-	-	-	-	-	-	Viridiplantae	37SX2@33090,3GCQ9@35493,COG2124@1,KOG0156@2759	NA|NA|NA	Q	Belongs to the cytochrome P450 family	sp|A8CDR5|C80G2_COPJA Corytuberine synthase OS=Coptis japonica OX=3442 GN=CYP80G2 PE=1 SV=1	tr|A0A3S3PSW1|A0A3S3PSW1_9MAGN Corytuberine synthase OS=Cinnamomum micranthum f. kanehirae OX=337451 GN=CKAN_00036900 PE=3 SV=1	gi|157678673|dbj|BAF80448.1| corytuberine synthase [Coptis japonica var. dissecta]	AT2G45570.1 pep:known chromosome:TAIR10:2:18779793:18781958:-1 gene:AT2G45570 transcript:AT2G45570.1 description:"Cytochrome P450 76C2"	-	-	G3DSA:1.10.630.10	PF00067 Cytochrome P450	SIGNAL_PEPTIDE_N_REGION N-terminal region of a signal peptide.;SIGNAL_PEPTIDE_C_REGION C-terminal region of a signal peptide.;SIGNAL_PEPTIDE Signal peptide region;SIGNAL_PEPTIDE_H_REGION Hydrophobic region of a signal peptide.;NON_CYTOPLASMIC_DOMAIN Region of a membrane-bound protein predicted to be outside the membrane, in the extracellular region.	PR00463 E-class P450 group I signature;PR00385 P450 superfamily signature	-	SSF48264	-
Cicha01G0035900	4432.XP_010273178.1	2e-115	423.7	Streptophyta	-	-	-	K13095~SF1:splicing factor 1	-	-	-	-	ko00000,ko03041	-	-	-	Viridiplantae	37YRR@33090,3GMZF@35493,COG5176@1,KOG0119@2759	NA|NA|NA	A	K homology RNA-binding domain	sp|Q9LU44|SF1_ARATH Splicing factor-like protein 1 OS=Arabidopsis thaliana OX=3702 GN=SF1 PE=1 SV=1	tr|A0A200QUF0|A0A200QUF0_9MAGN RNA recognition motif domain OS=Macleaya cordata OX=56857 GN=BVC80_1787g179 PE=4 SV=1	gi|720054825|ref|XP_010273178.1| PREDICTED: uncharacterized protein LOC104608792 [Nelumbo nucifera]	AT5G51300.1 pep:known chromosome:TAIR10:5:20848897:20852334:-1 gene:AT5G51300 transcript:AT5G51300.1 description:"splicing factor-related"	cd02395 SF1_like-KH	-	G3DSA:3.30.1370.10;G3DSA:3.30.70.330;G3DSA:4.10.60.10	PF16275 Splicing factor 1 helix-hairpin domain;PF00013 KH domain;PF00076 RNA recognition motif. (a.k.a. RRM, RBD, or RNP domain)	-	-	SM00322;SM00360	SSF54791;SSF54928	-
Cicha01G0036000	4432.XP_010273118.1	0	1505.3	Streptophyta	-	-	-	-	-	-	-	-	-	-	-	-	Viridiplantae	37KZB@33090,3GGA1@35493,COG0475@1,KOG1650@2759	NA|NA|NA	P	K( ) efflux antiporter	sp|O65272|KEA2_ARATH K(+) efflux antiporter 2, chloroplastic OS=Arabidopsis thaliana OX=3702 GN=KEA2 PE=1 SV=2	tr|A0A443N0V7|A0A443N0V7_9MAGN Regulator of K+ conductance OS=Cinnamomum micranthum f. kanehirae OX=337451 GN=CKAN_00037200 PE=4 SV=1	gi|720054628|ref|XP_010273118.1| PREDICTED: K(+) efflux antiporter 2, chloroplastic-like [Nelumbo nucifera]	AT4G00630.1 pep:known chromosome:TAIR10:4:261531:268050:-1 gene:AT4G00630 transcript:AT4G00630.1 description:"K(+) efflux antiporter 2, chloroplastic"	-	Coil	G3DSA:3.40.50.720;G3DSA:1.20.91.10	PF02254 TrkA-N domain;PF00999 Sodium/hydrogen exchanger family	TRANSMEMBRANE Region of a membrane-bound protein predicted to be embedded in the membrane.;CYTOPLASMIC_DOMAIN Region of a membrane-bound protein predicted to be outside the membrane, in the cytoplasm.;NON_CYTOPLASMIC_DOMAIN Region of a membrane-bound protein predicted to be outside the membrane, in the extracellular region.	-	-	SSF51735	TIGR00932 2a37: transporter, monovalent cation:proton antiporter-2 (CPA2) family
Cicha01G0036100	13333.ERM95124	8.5e-65	253.4	Streptophyta	-	-	-	-	-	-	-	-	-	-	-	-	Viridiplantae	37Q0M@33090,3G7GY@35493,COG5069@1,KOG1700@2759	NA|NA|NA	TZ	Pollen-specific protein	sp|Q9M047|WLI2B_ARATH LIM domain-containing protein WLIM2b OS=Arabidopsis thaliana OX=3702 GN=WLIM2B PE=1 SV=1	tr|A0A443N0X5|A0A443N0X5_9MAGN LIM domain-containing protein WLIM2b OS=Cinnamomum micranthum f. kanehirae OX=337451 GN=CKAN_00037300 PE=4 SV=1	gi|586645688|ref|XP_006827708.1| PREDICTED: LIM domain-containing protein WLIM2b [Amborella trichopoda]	AT3G55770.1 pep:known chromosome:TAIR10:3:20703239:20705320:1 gene:AT3G55770 transcript:AT3G55770.1 description:"LIM domain-containing protein WLIM2b"	cd09440 LIM1_SF3	-	G3DSA:2.10.110.10	PF00412 LIM domain	-	-	SM00132	SSF57716	-
Cicha01G0036200	218851.Aquca_013_00352.1	9.8e-48	196.1	Streptophyta	-	GO:0000003~reproduction; GO:0001101~response to acid chemical; GO:0003006~developmental process involved in reproduction; GO:0003674~molecular_function; GO:0003700~DNA-binding transcription factor activity; GO:0003712~transcription coregulator activity; GO:0006355~regulation of transcription, DNA-templated; GO:0007154~cell communication; GO:0007165~signal transduction; GO:0007275~multicellular or…	-	-	-	-	-	-	-	-	-	-	Viridiplantae	37VHG@33090,3GJC6@35493,COG5208@1,KOG1657@2759	NA|NA|NA	K	Nuclear transcription factor Y subunit	sp|Q9SMP0|NFYC1_ARATH Nuclear transcription factor Y subunit C-1 OS=Arabidopsis thaliana OX=3702 GN=NFYC1 PE=1 SV=1	tr|A0A3S4N359|A0A3S4N359_9MAGN Nuclear transcription factor Y subunit C-2-like protein OS=Cinnamomum micranthum f. kanehirae OX=337451 GN=CKAN_00037400 PE=4 SV=1	gi|743831574|ref|XP_010934734.1| PREDICTED: nuclear transcription factor Y subunit C-2-like [Elaeis guineensis]	AT3G48590.1 pep:known chromosome:TAIR10:3:18008657:18009982:-1 gene:AT3G48590 transcript:AT3G48590.1 description:"Nuclear transcription factor Y subunit C-1"	-	-	G3DSA:1.10.20.10	PF00808 Histone-like transcription factor (CBF/NF-Y) and archaeal histone	-	-	-	SSF47113	-
Cicha01G0036300	42345.XP_008778726.1	1.6e-86	325.9	Liliopsida	-	-	-	-	-	-	-	-	-	-	-	-	Viridiplantae	37K2I@33090,3G7R3@35493,3KY93@4447,KOG1619@1,KOG1619@2759	NA|NA|NA	C	Two-heme-containing cytochrome. Catalyzes ascorbate- dependent trans-membrane electron transfer by utilizing a concerted H( ) e(-) transfer mechanism	sp|A3A9H6|ACET1_ORYSJ Probable ascorbate-specific transmembrane electron transporter 1 OS=Oryza sativa subsp. japonica OX=39947 GN=Os02g0642300 PE=3 SV=1	tr|A0A443N0Y7|A0A443N0Y7_9MAGN Putative ascorbate-specific transmembrane electron transporter 1 OS=Cinnamomum micranthum f. kanehirae OX=337451 GN=CKAN_00037600 PE=4 SV=1	gi|672114816|ref|XP_008778726.1| PREDICTED: probable ascorbate-specific transmembrane electron transporter 1 [Phoenix dactylifera]	AT4G25570.1 pep:known chromosome:TAIR10:4:13053686:13055623:-1 gene:AT4G25570 transcript:AT4G25570.1 description:"Transmembrane ascorbate ferrireductase 1"	cd08766 Cyt_b561_ACYB-1_like	-	-	PF03188 Eukaryotic cytochrome b561	TRANSMEMBRANE Region of a membrane-bound protein predicted to be embedded in the membrane.;CYTOPLASMIC_DOMAIN Region of a membrane-bound protein predicted to be outside the membrane, in the cytoplasm.;NON_CYTOPLASMIC_DOMAIN Region of a membrane-bound protein predicted to be outside the membrane, in the extracellular region.	-	SM00665	-	-
Cicha01G0036400	13333.ERM95109	5.4e-30	137.9	Streptophyta	-	-	-	-	-	-	-	-	-	-	-	-	Viridiplantae	29TJ0@1,2RXYN@2759,37U5X@33090,3GXH7@35493	NA|NA|NA	S	Remorin-like	sp|P93788|REMO_SOLTU Remorin OS=Solanum tuberosum OX=4113 PE=1 SV=1	tr|A0A443N122|A0A443N122_9MAGN Remorin-like protein isoform X2 OS=Cinnamomum micranthum f. kanehirae OX=337451 GN=CKAN_00037700 PE=4 SV=1	gi|586645658|ref|XP_006827693.1| PREDICTED: remorin [Amborella trichopoda]	AT3G48940.1 pep:known chromosome:TAIR10:3:18142863:18144163:-1 gene:AT3G48940 transcript:AT3G48940.1 description:"Remorin family protein"	-	Coil	-	PF03766 Remorin, N-terminal region;PF03763 Remorin, C-terminal region	-	-	-	-	-
Cicha01G0036500	4432.XP_010259728.1	9.3e-31	140.2	Streptophyta	-	GO:0005575~cellular_component; GO:0005576~extracellular region	-	-	-	-	-	-	-	-	-	-	Viridiplantae	2D92H@1,2S5CS@2759,37WAW@33090,3GKKC@35493	NA|NA|NA	S	inhibitor	-	tr|A0A443N0Y5|A0A443N0Y5_9MAGN Pectinesterase inhibitor-like protein OS=Cinnamomum micranthum f. kanehirae OX=337451 GN=CKAN_00037800 PE=4 SV=1	gi|720011979|ref|XP_010259728.1| PREDICTED: pectinesterase inhibitor-like [Nelumbo nucifera]	AT4G02250.1 pep:known chromosome:TAIR10:4:983970:984523:1 gene:AT4G02250 transcript:AT4G02250.1 description:"Plant invertase/pectin methylesterase inhibitor superfamily protein"	cd15801 PMEI-like_1	Coil	G3DSA:1.20.140.40	PF04043 Plant invertase/pectin methylesterase inhibitor	SIGNAL_PEPTIDE_N_REGION N-terminal region of a signal peptide.;SIGNAL_PEPTIDE_C_REGION C-terminal region of a signal peptide.;SIGNAL_PEPTIDE Signal peptide region;SIGNAL_PEPTIDE_H_REGION Hydrophobic region of a signal peptide.;NON_CYTOPLASMIC_DOMAIN Region of a membrane-bound protein predicted to be outside the membrane, in the extracellular region.	-	SM00856	SSF101148	TIGR01614 PME_inhib: pectinesterase inhibitor domain
Cicha01G0036600	4432.XP_010273110.1	3e-110	404.4	Streptophyta	-	GO:0002682~regulation of immune system process; GO:0002684~positive regulation of immune system process; GO:0003674~molecular_function; GO:0003676~nucleic acid binding; GO:0003682~chromatin binding; GO:0003723~RNA binding; GO:0003729~mRNA binding; GO:0005488~binding; GO:0005515~protein binding; GO:0005575~cellular_component; GO:0005622~intracellular anatomical structure; GO:0005623~obsolete cell;…	-	K14397~NUDT21,CPSF5,CFIM25:cleavage and polyadenylation specificity factor subunit 5	ko03015~mRNA surveillance pathway	-	-	-	ko00000,ko00001,ko03019	-	-	-	Viridiplantae	37MX4@33090,3G88I@35493,KOG1689@1,KOG1689@2759	NA|NA|NA	A	cleavage and polyadenylation specificity factor subunit	sp|Q8GXS3|CFIS2_ARATH Pre-mRNA cleavage factor Im 25 kDa subunit 2 OS=Arabidopsis thaliana OX=3702 GN=CFIS2 PE=1 SV=1	tr|A0A3S3M2P5|A0A3S3M2P5_9MAGN Pre-mRNA cleavage factor Im 25 kDa subunit OS=Cinnamomum micranthum f. kanehirae OX=337451 GN=CKAN_00037900 PE=3 SV=1	gi|720054610|ref|XP_010273110.1| PREDICTED: cleavage and polyadenylation specificity factor subunit 5-like [Nelumbo nucifera]	AT4G25550.1 pep:known chromosome:TAIR10:4:13048377:13051169:1 gene:AT4G25550 transcript:AT4G25550.1 description:"Pre-mRNA cleavage factor Im 25 kDa subunit 2"	-	-	G3DSA:3.90.79.10	PF13869 Nucleotide hydrolase	-	-	-	SSF55811	-
Cicha01G0036700	4432.XP_010273099.1	3.1e-156	559.7	Streptophyta	-	-	-	-	-	-	-	-	-	-	-	-	Viridiplantae	28M89@1,2QT1D@2759,37TB1@33090,3G8KH@35493	NA|NA|NA	S	N-terminal C2 in EEIG1 and EHBP1 proteins	-	tr|A0A3S3PRM2|A0A3S3PRM2_9MAGN Early endosome antigen 1 OS=Cinnamomum micranthum f. kanehirae OX=337451 GN=CKAN_00038000 PE=4 SV=1	gi|720054575|ref|XP_010273099.1| PREDICTED: trichohyalin [Nelumbo nucifera]	AT5G41140.1 pep:known chromosome:TAIR10:5:16468447:16472810:1 gene:AT5G41140 transcript:AT5G41140.1 description:"Myosin heavy chain-related protein"	-	Coil	G3DSA:1.20.1170.10	PF10358 N-terminal C2 in EEIG1 and EHBP1 proteins	-	-	-	-	-
Cicha01G0036800	13333.ERN04676	2e-46	192.2	Streptophyta	-	-	-	-	-	-	-	-	-	-	-	-	Viridiplantae	28XQ8@1,2R4HI@2759,37QH8@33090,3GHFS@35493	NA|NA|NA	S	lob domain-containing protein	sp|Q9SHE9|LBD4_ARATH LOB domain-containing protein 4 OS=Arabidopsis thaliana OX=3702 GN=LBD4 PE=1 SV=1	tr|W1PAS4|W1PAS4_AMBTC LOB domain-containing protein OS=Amborella trichopoda OX=13333 GN=AMTR_s00076p00127530 PE=4 SV=1	gi|548845198|gb|ERN04676.1| hypothetical protein AMTR_s00076p00127530 [Amborella trichopoda]	AT1G31320.1 pep:known chromosome:TAIR10:1:11213017:11214382:1 gene:AT1G31320 transcript:AT1G31320.1 description:"LOB domain-containing protein 4"	-	Coil	-	PF03195 Lateral organ boundaries (LOB) domain	-	-	-	-	-
Cicha01G0036900	4432.XP_010255428.1	1.6e-208	732.6	Streptophyta	-	-	-	-	-	-	-	-	-	-	-	-	Viridiplantae	28JR5@1,2QS4J@2759,37HTU@33090,3GGKE@35493	NA|NA|NA	T	LRR receptor-like serine threonine-protein kinase	sp|C0LGH8|Y1634_ARATH Probable LRR receptor-like serine/threonine-protein kinase At1g63430 OS=Arabidopsis thaliana OX=3702 GN=At1g63430 PE=1 SV=1	tr|A0A3S3N3R8|A0A3S3N3R8_9MAGN Putative LRR receptor-like serine/threonine-protein kinase isoform X1 OS=Cinnamomum micranthum f. kanehirae OX=337451 GN=CKAN_00038200 PE=4 SV=1	gi|719998499|ref|XP_010255428.1| PREDICTED: probable LRR receptor-like serine/threonine-protein kinase At1g63430 isoform X1 [Nelumbo nucifera]	AT1G63430.1 pep:known chromosome:TAIR10:1:23522608:23526770:1 gene:AT1G63430 transcript:AT1G63430.1 description:"Probable LRR receptor-like serine/threonine-protein kinase At1g63430"	-	-	G3DSA:3.30.200.20;G3DSA:3.80.10.10;G3DSA:1.10.510.10	PF08263 Leucine rich repeat N-terminal domain;PF13855 Leucine rich repeat;PF07714 Protein tyrosine kinase	SIGNAL_PEPTIDE_N_REGION N-terminal region of a signal peptide.;TRANSMEMBRANE Region of a membrane-bound protein predicted to be embedded in the membrane.;SIGNAL_PEPTIDE_H_REGION Hydrophobic region of a signal peptide.;SIGNAL_PEPTIDE_C_REGION C-terminal region of a signal peptide.;SIGNAL_PEPTIDE Signal peptide region;NON_CYTOPLASMIC_DOMAIN Region of a membrane-bound protein predicted to be outside…	-	-	SSF52058;SSF56112	-
Cicha01G0037000	4432.XP_010273077.1	1.9e-55	221.9	Streptophyta	-	GO:0003674~molecular_function; GO:0005488~binding; GO:0005575~cellular_component; GO:0005622~intracellular anatomical structure; GO:0005623~obsolete cell; GO:0005737~cytoplasm; GO:0006810~transport; GO:0006811~ion transport; GO:0006812~cation transport; GO:0006873~cellular ion homeostasis; GO:0006875~cellular metal ion homeostasis; GO:0008150~biological_process; GO:0009987~cellular process; GO:00…	-	-	-	-	-	-	-	-	-	-	Viridiplantae	37V0S@33090,3GHVT@35493,KOG1603@1,KOG1603@2759	NA|NA|NA	P	Heavy metal-associated isoprenylated plant protein	sp|Q84K70|HIP31_ARATH Heavy metal-associated isoprenylated plant protein 31 OS=Arabidopsis thaliana OX=3702 GN=HIPP31 PE=2 SV=1	tr|A0A443N0W5|A0A443N0W5_9MAGN Copper transport protein ATX1 OS=Cinnamomum micranthum f. kanehirae OX=337451 GN=CKAN_00038300 PE=4 SV=1	gi|720054511|ref|XP_010273077.1| PREDICTED: heavy metal-associated isoprenylated plant protein 26 [Nelumbo nucifera]	AT3G48970.1 pep:known chromosome:TAIR10:3:18152288:18153375:-1 gene:AT3G48970 transcript:AT3G48970.1 description:"Heavy metal transport/detoxification superfamily protein"	cd00371 HMA	-	G3DSA:3.30.70.100	PF00403 Heavy-metal-associated domain	-	-	-	SSF55008	-
Cicha01G0037100	4641.GSMUA_Achr5P20660_001	1.4e-21	108.6	Liliopsida	-	-	-	-	-	-	-	-	-	-	-	-	Viridiplantae	37VBC@33090,3GJJK@35493,3M0FM@4447,KOG1603@1,KOG1603@2759	NA|NA|NA	P	Heavy-metal-associated domain	sp|O03982|HIP39_ARATH Heavy metal-associated isoprenylated plant protein 39 OS=Arabidopsis thaliana OX=3702 GN=HIPP39 PE=2 SV=1	tr|A0A443N0Y9|A0A443N0Y9_9MAGN Heavy metal-associated isoprenylated plant protein 39-like protein isoform X1 OS=Cinnamomum micranthum f. kanehirae OX=337451 GN=CKAN_00038400 PE=4 SV=1	gi|695028617|ref|XP_009401692.1| PREDICTED: nucleolar protein 58-like [Musa acuminata subsp. malaccensis]	AT5G23760.1 pep:known chromosome:TAIR10:5:8013085:8014228:-1 gene:AT5G23760 transcript:AT5G23760.1 description:"Copper transport protein family"	-	-	G3DSA:3.30.70.100	PF00403 Heavy-metal-associated domain	-	-	-	SSF55008	-
Cicha01G0037200	4432.XP_010273079.1	1.9e-132	479.2	Streptophyta	-	-	3.5.4.34	K15440~TAD1,ADAT1:tRNA-specific adenosine deaminase 1	-	-	R10231	RC00477	ko00000,ko01000,ko03016	-	-	-	Viridiplantae	37RIT@33090,3GCY3@35493,KOG2777@1,KOG2777@2759	NA|NA|NA	A	tRNA-specific adenosine deaminase	sp|F4HU58|TAD1_ARATH tRNA-specific adenosine deaminase TAD1 OS=Arabidopsis thaliana OX=3702 GN=TAD1 PE=1 SV=1	tr|A0A443N0X0|A0A443N0X0_9MAGN tRNA-specific adenosine deaminase 1 isoform X1 OS=Cinnamomum micranthum f. kanehirae OX=337451 GN=CKAN_00038500 PE=4 SV=1	gi|720054517|ref|XP_010273079.1| PREDICTED: tRNA-specific adenosine deaminase 1 isoform X1 [Nelumbo nucifera]	AT1G01760.1 pep:known chromosome:TAIR10:1:276266:278448:-1 gene:AT1G01760 transcript:AT1G01760.1 description:"adenosine deaminases\x3bRNA binding\x3bRNA binding\x3badenosine deaminases"	-	-	-	PF02137 Adenosine-deaminase (editase) domain	-	-	SM00552	-	-
Cicha01G0037300	4432.XP_010249803.1	1.8e-63	248.4	Streptophyta	-	GO:0006996~organelle organization; GO:0007010~cytoskeleton organization; GO:0007015~actin filament organization; GO:0008150~biological_process; GO:0008154~actin polymerization or depolymerization; GO:0009987~cellular process; GO:0016043~cellular component organization; GO:0022411~cellular component disassembly; GO:0030029~actin filament-based process; GO:0030036~actin cytoskeleton organization; G…	-	-	-	-	-	-	ko00000,ko00001,ko04131,ko04147,ko04812	-	-	-	Viridiplantae	37U30@33090,3GI1P@35493,KOG1735@1,KOG1735@2759	NA|NA|NA	Z	Belongs to the actin-binding proteins ADF family	sp|P30175|ADF_LILLO Actin-depolymerizing factor OS=Lilium longiflorum OX=4690 PE=2 SV=1	tr|A0A1U7ZEK8|A0A1U7ZEK8_NELNU actin-depolymerizing factor OS=Nelumbo nucifera OX=4432 GN=LOC104592249 PE=3 SV=1	gi|719963466|ref|XP_010249803.1| PREDICTED: actin-depolymerizing factor [Nelumbo nucifera]	AT4G00680.1 pep:known chromosome:TAIR10:4:279596:280699:-1 gene:AT4G00680 transcript:AT4G00680.1 description:"Actin-depolymerizing factor 8"	cd11286 ADF_cofilin_like	-	G3DSA:3.40.20.10	PF00241 Cofilin/tropomyosin-type actin-binding protein	-	-	SM00102	SSF55753	-
Cicha01G0037400	981085.XP_010108340.1	5.4e-28	131.7	fabids	-	-	-	K17578~ZCCHC9:zinc finger CCHC domain-containing protein 9	-	-	-	-	ko00000,ko00001,ko01009,ko04131,ko04147,ko04812	-	-	-	Viridiplantae	37PYU@33090,3GE3D@35493,4JE7Y@91835,COG5082@1,KOG4400@2759	NA|NA|NA	O	Zinc knuckle	-	tr|A0A3S3ME95|A0A3S3ME95_9MAGN DNA-binding protein HEXBP isoform X1 OS=Cinnamomum micranthum f. kanehirae OX=337451 GN=CKAN_00038700 PE=4 SV=1	gi|703144672|ref|XP_010108340.1| Uncharacterized protein L484_006495 [Morus notabilis]	AT5G52380.1 pep:known chromosome:TAIR10:5:21261353:21263151:-1 gene:AT5G52380 transcript:AT5G52380.1 description:"VASCULAR-RELATED NAC-DOMAIN 6"	-	-	G3DSA:4.10.60.10	PF14392 Zinc knuckle;PF00098 Zinc knuckle	-	-	SM00343	SSF57756	-
Cicha01G0037500	4572.TRIUR3_05612-P1	1.4e-256	891.7	Poales	-	-	-	K07375~TUBB:tubulin beta	ko04145~Phagosome	-	-	-	ko00000,ko00001,ko03036,ko04147,ko04812	-	-	-	Viridiplantae	37IAA@33090,3GEU0@35493,3I5G6@38820,3KQM9@4447,COG5023@1,KOG1375@2759	NA|NA|NA	Z	Tubulin is the major constituent of microtubules. It binds two moles of GTP, one at an exchangeable site on the beta chain and one at a non-exchangeable site on the alpha chain	sp|P37392|TBB1_LUPAL Tubulin beta-1 chain OS=Lupinus albus OX=3870 GN=TUBB1 PE=3 SV=1	tr|A0A2N9J340|A0A2N9J340_FAGSY Tubulin beta chain OS=Fagus sylvatica OX=28930 GN=FSB_LOCUS51162 PE=3 SV=1	gi|146760221|emb|CAM58986.1| beta tubulin 8 [Hordeum vulgare subsp. vulgare]	AT5G23860.1 pep:known chromosome:TAIR10:5:8042876:8044819:1 gene:AT5G23860 transcript:AT5G23860.1 description:"Tubulin beta-8 chain"	cd02187 beta_tubulin	Coil	G3DSA:3.30.1330.20;G3DSA:1.10.287.600;G3DSA:3.40.50.1440	PF03953 Tubulin C-terminal domain;PF00091 Tubulin/FtsZ family, GTPase domain	-	PR01161 Tubulin signature;PR01163 Beta-tubulin signature	SM00865;SM00864	SSF52490;SSF55307	-
Cicha01G0037600	218851.Aquca_013_00344.1	0	1456.8	Streptophyta	-	GO:0003674~molecular_function; GO:0003824~catalytic activity; GO:0005215~transporter activity; GO:0005388~calcium transmembrane transporter activity, phosphorylative mechanism; GO:0005575~cellular_component; GO:0005622~intracellular anatomical structure; GO:0005623~obsolete cell; GO:0005886~plasma membrane; GO:0005887~integral component of plasma membrane; GO:0006810~transport; GO:0006811~ion tra…	3.6.3.54	K17686~copA,ctpA,ATP7:P-type Cu+ transporter	ko04016~MAPK signaling pathway - plant	-	R00086	RC00002	ko00000,ko00001,ko01000	3.A.3.5	-	-	Viridiplantae	37HKS@33090,3G7MY@35493,COG2217@1,KOG0207@2759	NA|NA|NA	P	Copper-transporting ATPase	sp|A3AWA4|HMA5_ORYSJ Copper-transporting ATPase HMA5 OS=Oryza sativa subsp. japonica OX=39947 GN=HMA5 PE=2 SV=1	tr|A0A5B7BJA8|A0A5B7BJA8_DAVIN Putative copper-transporting ATPase HMA5 (Fragment) OS=Davidia involucrata OX=16924 GN=Din_038330 PE=3 SV=1	gi|703071810|ref|XP_010089122.1| Putative copper-transporting ATPase 3 [Morus notabilis]	AT1G63440.1 pep:known chromosome:TAIR10:1:23527655:23531109:1 gene:AT1G63440 transcript:AT1G63440.1 description:"Probable copper-transporting ATPase HMA5"	cd02094 P-type_ATPase_Cu-like;cd00371 HMA	-	G3DSA:1.20.1110.10;G3DSA:3.40.50.1000;G3DSA:3.40.1110.10;G3DSA:3.30.70.100	PF00403 Heavy-metal-associated domain;PF00702 haloacid dehalogenase-like hydrolase;PF00122 E1-E2 ATPase	TRANSMEMBRANE Region of a membrane-bound protein predicted to be embedded in the membrane.;CYTOPLASMIC_DOMAIN Region of a membrane-bound protein predicted to be outside the membrane, in the cytoplasm.;NON_CYTOPLASMIC_DOMAIN Region of a membrane-bound protein predicted to be outside the membrane, in the extracellular region.	PR00942 Copper-transporting ATPase 1 signature;PR00119 P-type cation-transporting ATPase superfamily signature	-	SSF56784;SSF81665;SSF55008;SSF81653	TIGR01494 ATPase_P-type: HAD ATPase, P-type, family IC;TIGR01525 ATPase-IB_hvy: heavy metal translocating P-type ATPase;TIGR00003 TIGR00003: copper ion binding protein
Cicha01G0037700	4641.GSMUA_AchrUn_randomP06220_001	1.3e-100	372.9	Liliopsida	GSTT1	GO:0003674~molecular_function; GO:0003824~catalytic activity; GO:0004364~glutathione transferase activity; GO:0005575~cellular_component; GO:0005622~intracellular anatomical structure; GO:0005623~obsolete cell; GO:0005737~cytoplasm; GO:0005777~peroxisome; GO:0006518~peptide metabolic process; GO:0006575~cellular modified amino acid metabolic process; GO:0006749~glutathione metabolic process; GO:0…	2.5.1.18	K00799~GST,gst:glutathione S-transferase	ko00480~Glutathione metabolism	-	R03522,R07002,R07003,R07004,R07023,R07024,R07025,R07026,R07069,R07070,R07083,R07084,R07091,R07092,R07093,R07094,R07100,R07113,R07116,R08280,R09409,R11905	RC00004,RC00069,RC00840,RC00948,RC01704,RC01705,RC01706,RC01758,RC01759,RC01765,RC01767,RC01769,RC02243,RC02527,RC02939,RC02940,RC02942,RC02943,RC02944	ko00000,ko00001,ko01000,ko02000	1.A.12.2.2,1.A.12.3.2	-	-	Viridiplantae	37KGP@33090,3GCTE@35493,3KNET@4447,COG0625@1,KOG0867@2759	NA|NA|NA	O	Glutathione S-transferase	sp|Q9ZRT5|GSTT1_ARATH Glutathione S-transferase T1 OS=Arabidopsis thaliana OX=3702 GN=GSTT1 PE=2 SV=1	tr|A0A443N0Z7|A0A443N0Z7_9MAGN Glutathione S-transferase T1 OS=Cinnamomum micranthum f. kanehirae OX=337451 GN=CKAN_00039100 PE=4 SV=1	gi|695077436|ref|XP_009386058.1| PREDICTED: glutathione S-transferase T1-like [Musa acuminata subsp. malaccensis]	AT5G41210.1 pep:known chromosome:TAIR10:5:16492320:16493994:-1 gene:AT5G41210 transcript:AT5G41210.1 description:"Glutathione S-transferase T1"	cd03050 GST_N_Theta;cd03183 GST_C_Theta	-	G3DSA:1.20.1050.10;G3DSA:3.40.30.10	PF02798 Glutathione S-transferase, N-terminal domain	-	-	-	SSF52833;SSF47616	-
Cicha01G0037800	3983.cassava4.1_014626m	5.2e-104	384	fabids	GSTT1	GO:0003674~molecular_function; GO:0003824~catalytic activity; GO:0004364~glutathione transferase activity; GO:0005575~cellular_component; GO:0005622~intracellular anatomical structure; GO:0005623~obsolete cell; GO:0005737~cytoplasm; GO:0005777~peroxisome; GO:0006518~peptide metabolic process; GO:0006575~cellular modified amino acid metabolic process; GO:0006749~glutathione metabolic process; GO:0…	2.5.1.18	K00799~GST,gst:glutathione S-transferase	ko00480~Glutathione metabolism	-	R03522,R07002,R07003,R07004,R07023,R07024,R07025,R07026,R07069,R07070,R07083,R07084,R07091,R07092,R07093,R07094,R07100,R07113,R07116,R08280,R09409,R11905	RC00004,RC00069,RC00840,RC00948,RC01704,RC01705,RC01706,RC01758,RC01759,RC01765,RC01767,RC01769,RC02243,RC02527,RC02939,RC02940,RC02942,RC02943,RC02944	ko00000,ko00001,ko01000,ko02000	1.A.12.2.2,1.A.12.3.2	-	-	Viridiplantae	37KGP@33090,3GCTE@35493,4JJWK@91835,COG0625@1,KOG0867@2759	NA|NA|NA	O	Glutathione S-transferase	sp|Q9ZRT5|GSTT1_ARATH Glutathione S-transferase T1 OS=Arabidopsis thaliana OX=3702 GN=GSTT1 PE=2 SV=1	tr|A0A443N0Z7|A0A443N0Z7_9MAGN Glutathione S-transferase T1 OS=Cinnamomum micranthum f. kanehirae OX=337451 GN=CKAN_00039100 PE=4 SV=1	gi|695077436|ref|XP_009386058.1| PREDICTED: glutathione S-transferase T1-like [Musa acuminata subsp. malaccensis]	AT5G41210.1 pep:known chromosome:TAIR10:5:16492320:16493994:-1 gene:AT5G41210 transcript:AT5G41210.1 description:"Glutathione S-transferase T1"	cd03050 GST_N_Theta;cd03183 GST_C_Theta	-	G3DSA:1.20.1050.10;G3DSA:3.40.30.10	PF02798 Glutathione S-transferase, N-terminal domain	-	-	-	SSF52833;SSF47616	-
Cicha01G0037900	4432.XP_010273062.1	1.7e-118	432.6	Streptophyta	-	GO:0005575~cellular_component; GO:0005622~intracellular anatomical structure; GO:0005623~obsolete cell; GO:0005634~nucleus; GO:0043226~organelle; GO:0043227~membrane-bounded organelle; GO:0043229~intracellular organelle; GO:0043231~intracellular membrane-bounded organelle; GO:0044424~obsolete intracellular part; GO:0044464~obsolete cell part	-	-	-	-	-	-	-	-	-	-	Viridiplantae	28J02@1,2QTYW@2759,37JBG@33090,3G9FE@35493	NA|NA|NA	K	AT-hook motif nuclear-localized protein	sp|Q8GXB3|AHL5_ARATH AT-hook motif nuclear-localized protein 5 OS=Arabidopsis thaliana OX=3702 GN=AHL5 PE=1 SV=1	tr|A0A3S3NNQ1|A0A3S3NNQ1_9MAGN AT-hook motif nuclear-localized protein OS=Cinnamomum micranthum f. kanehirae OX=337451 GN=CKAN_00039300 PE=4 SV=1	gi|720054463|ref|XP_010273062.1| PREDICTED: putative DNA-binding protein ESCAROLA [Nelumbo nucifera]	AT1G63470.1 pep:known chromosome:TAIR10:1:23536519:23539220:-1 gene:AT1G63470 transcript:AT1G63470.1 description:"AT-hook motif nuclear-localized protein 5"	cd11378 DUF296	Coil	G3DSA:3.30.1330.80	PF03479 Domain of unknown function (DUF296)	-	-	-	SSF117856	-
Cicha01G0038000	4432.XP_010273059.1	1.8e-64	252.3	Streptophyta	-	-	-	-	-	-	-	-	-	-	-	-	Viridiplantae	28TW4@1,2R0KN@2759,37TP5@33090,3GI3A@35493	NA|NA|NA	S	PAR1 protein	-	tr|A0A443N103|A0A443N103_9MAGN PAR1 protein OS=Cinnamomum micranthum f. kanehirae OX=337451 GN=CKAN_00039400 PE=4 SV=1	gi|720054457|ref|XP_010273059.1| PREDICTED: uncharacterized protein LOC104608702 [Nelumbo nucifera]	AT5G52390.1 pep:known chromosome:TAIR10:5:21263936:21265264:-1 gene:AT5G52390 transcript:AT5G52390.1 description:"PAR1 protein"	-	-	-	PF06521 PAR1 protein	SIGNAL_PEPTIDE_N_REGION N-terminal region of a signal peptide.;SIGNAL_PEPTIDE_C_REGION C-terminal region of a signal peptide.;SIGNAL_PEPTIDE Signal peptide region;NON_CYTOPLASMIC_DOMAIN Region of a membrane-bound protein predicted to be outside the membrane, in the extracellular region.;SIGNAL_PEPTIDE_H_REGION Hydrophobic region of a signal peptide.	-	-	-	-
Cicha01G0038100	4432.XP_010273059.1	1.7e-62	245.7	Streptophyta	-	-	-	-	-	-	-	-	-	-	-	-	Viridiplantae	28TW4@1,2R0KN@2759,37TP5@33090,3GI3A@35493	NA|NA|NA	S	PAR1 protein	-	tr|A0A443N0Z9|A0A443N0Z9_9MAGN PAR1 protein OS=Cinnamomum micranthum f. kanehirae OX=337451 GN=CKAN_00039600 PE=4 SV=1	gi|720054457|ref|XP_010273059.1| PREDICTED: uncharacterized protein LOC104608702 [Nelumbo nucifera]	AT5G52390.1 pep:known chromosome:TAIR10:5:21263936:21265264:-1 gene:AT5G52390 transcript:AT5G52390.1 description:"PAR1 protein"	-	-	-	PF06521 PAR1 protein	SIGNAL_PEPTIDE_N_REGION N-terminal region of a signal peptide.;SIGNAL_PEPTIDE_C_REGION C-terminal region of a signal peptide.;SIGNAL_PEPTIDE Signal peptide region;NON_CYTOPLASMIC_DOMAIN Region of a membrane-bound protein predicted to be outside the membrane, in the extracellular region.;SIGNAL_PEPTIDE_H_REGION Hydrophobic region of a signal peptide.	-	-	-	-
Cicha01G0038200	-	-	-	-	-	-	-	-	-	-	-	-	-	-	-	-	-	-	-	-	-	-	-	-	-	-	-	-	-	-	-	-	-	-
Cicha01G0038300	4432.XP_010273059.1	1.8e-64	252.3	Streptophyta	-	-	-	-	-	-	-	-	-	-	-	-	Viridiplantae	28TW4@1,2R0KN@2759,37TP5@33090,3GI3A@35493	NA|NA|NA	S	PAR1 protein	-	tr|A0A443N0Y1|A0A443N0Y1_9MAGN PAR-1b OS=Cinnamomum micranthum f. kanehirae OX=337451 GN=CKAN_00039700 PE=4 SV=1	gi|720054457|ref|XP_010273059.1| PREDICTED: uncharacterized protein LOC104608702 [Nelumbo nucifera]	AT5G52390.1 pep:known chromosome:TAIR10:5:21263936:21265264:-1 gene:AT5G52390 transcript:AT5G52390.1 description:"PAR1 protein"	-	-	-	PF06521 PAR1 protein	SIGNAL_PEPTIDE_N_REGION N-terminal region of a signal peptide.;SIGNAL_PEPTIDE_C_REGION C-terminal region of a signal peptide.;SIGNAL_PEPTIDE Signal peptide region;SIGNAL_PEPTIDE_H_REGION Hydrophobic region of a signal peptide.;NON_CYTOPLASMIC_DOMAIN Region of a membrane-bound protein predicted to be outside the membrane, in the extracellular region.	-	-	-	-
Cicha01G0038400	4432.XP_010255387.1	2.6e-169	602.4	Streptophyta	-	-	-	-	-	-	-	-	-	-	-	-	Viridiplantae	28JZ0@1,2QSDE@2759,38A12@33090,3GZHR@35493	NA|NA|NA	S	Domain of unknown function (DUF3527)	-	tr|A0A443N0Y2|A0A443N0Y2_9MAGN Bromo-adjacent domain-containing protein OS=Cinnamomum micranthum f. kanehirae OX=337451 GN=CKAN_00039800 PE=4 SV=1	gi|719998358|ref|XP_010255387.1| PREDICTED: uncharacterized protein LOC104596069 [Nelumbo nucifera]	AT4G11450.1 pep:known chromosome:TAIR10:4:6958681:6962046:-1 gene:AT4G11450 transcript:AT4G11450.1 description:"Protein of unknown function (DUF3527)"	-	-	-	PF12043 Domain of unknown function (DUF3527)	-	-	-	-	-
[truncated: 28,307 more rows]

## Sheet: Supplementary Table S12-13
Supplementary Table S12. Summary of organelle genome annotation using OGAP.
Organelle	Type	Copy number	Gene number	Gene names
Mithochondria	mRNA	39	39	atp1,atp4,atp6,atp8,atp9,ccmB,ccmC,ccmFC,ccmFN,cob,cox1,cox2,cox3,matR,mttB,nad1,nad2,nad3,nad4,nad4L,nad5,nad6,nad7,nad9,rpl10,rpl16,rpl2,rpl5,rps1,rps10,rps12,rps13,rps14,rps19,rps3,rps4,rps7,sdh3,sdh4
Mithochondria	tRNA	20	19	trnC-GCA,trnD-GUC-cp,trnE-UUC,trnF-GAA,trnG-GCC,trnH-GUG-cp,trnK-UUU,trnL-CAA-cp,trnM-CAU,trnM-CAU-cp,trnN-GUU-cp,trnP-UGG,trnP-UGG-cp,trnQ-UUG,trnS-GCU,trnS-UGA,trnW-CCA-cp,trnY-GUA,trnfM-CAU
Mithochondria	rRNA	3	3	rrn18,rrn26,rrn5
Chloroplast	mRNA	81	78	accD,atpA,atpB,atpE,atpF,atpH,atpI,ccsA,cemA,clpP,infA,matK,ndhA,ndhB,ndhC,ndhD,ndhE,ndhF,ndhG,ndhH,ndhI,ndhJ,ndhK,petA,petB,petD,petG,petL,petN,psaA,psaB,psaC,psaI,psaJ,psbA,psbB,psbC,psbD,psbE,psbF,psbH,psbI,psbJ,psbK,psbL,psbM,psbN,psbT,psbZ,rbcL,rpl14,rpl16,rpl2,rpl20,rpl22,rpl23,rpl32,rpl33,rpl36,rpoA,rpoB,rpoC1,rpoC2,rps11,rps12,rps14,rps15,rps16,rps18,rps19,rps2,rps3,rps4,rps7,rps8,ycf2,yc…
[truncated: 19 more rows]
